# Supplementary material for: Crystal structure of 3-[(E)-2-(4-phenyl-1,3-thia­zol-2-yl)hydrazin-1-yl­idene]indolin-2-one
Source: Acta Crystallogr Sect E Struct Rep Online. 2014 Oct 24;70(Pt 11):o1177–8. doi: 10.1107/S1600536814022715 (PMC4257251; doi:10.1107/S1600536814022715)
Supplement: Supplementary file 1 [file e-70-o1177-sup1.cif]

##############################################################################
#                                                                            #
# This CIF contains the data in a paper accepted for publication in          #
# Acta Crystallographica Section E. It conforms to the requirements of       #
# Notes for Authors for Acta Crystallographica Section E, and has been       #
# peer reviewed under the auspices of the IUCr Commission on Journals.       #
#                                                                            #
# Full details of the Crystallographic Information File format               #
# are given in the paper "The Crystallographic Information File (CIF):       #
# a New Standard Archive File for Crystallography" by S. R. Hall, F. H.      #
# Allen and I. D. Brown [Acta Cryst. (1991), A47, 655-685].                  #
#                                                                            #
# The current version of the core CIF dictionary is obtainable from          #
# ftp://ftp.iucr.org/pub/cif_core.dic.                                       #
#                                                                            #
# Software is freely available for graphical display of the structure(s)     #
# in this CIF. For information consult the CIF software page                 #
# http://www.iucr.org/resources/cif/software.                                #
#                                                                            #
# This file may be used for bona fide research purposes within the           #
# scientific community so long as proper attribution is given to the journal # 
# article from which it was obtained.                                        #
#                                                                            #
##############################################################################
data_I
_database_code_depnum_ccdc_archive 'CCDC 1029498'
_audit_creation_method     'WinGX routine CIF_UPDATE'
_journal_date_recd_electronic     2014-10-04
_journal_date_accepted     2014-10-16
_journal_name_full     'Acta Crystallographica, Section E'
_journal_year     2014
_journal_volume     70
_journal_issue     11
_journal_page_first     o1177
_journal_page_last     o1178
_journal_paper_category     HO
_journal_paper_doi     10.1107/S1600536814022715
_journal_coeditor_code     LH5732
_publ_contact_author_name     'Anil Kumar G N'
_publ_contact_author_address
;
Department of Physics
M S Ramaiah Institute of Technology
Bangalore - 560054, Karnataka India
;
_publ_contact_author_email     'anilgn@msrit.edu'
_publ_contact_author_fax     ?
_publ_contact_author_phone     ?
_publ_section_title
;
Crystal structure of
3-[(<i>E</i>)-2-(4-phenyl-1,3-thiazol-2-yl)hydrazin-1-ylidene]indolin-2-one
;
loop_
    _publ_author_name
    _publ_author_footnote
    _publ_author_address
    'Bhimashankar M. Halasangi' .
;
Department of Chemistry
Karnatak University
Dharwad
India
;
    'Prema S. Badami' .
;
Department of Chemistry
Shri Sharanabasaveshwar College of Science
Gulbarga 585 102
India
;
    'Sangamesh A. Patil' .
;
Department of Chemistry
Karnatak University
Dharwad
India
;
    'Anil Kumar,  G. N. ' .
;
Department of Physics
M S Ramaiah Institute of Technology
Bangalore 560 054
Karnataka
India
;
_chemical_name_systematic
;
3-[(<i>E</i>)-2-(4-Phenyl-1,3-thiazol-2-yl)hydrazin-1-ylidene]indolin-2-one
;
_chemical_formula_moiety     'C17 H12 N4 O S'
_chemical_formula_sum     'C17 H12 N4 O S'
_chemical_formula_iupac     'C17 H12 N4 O S'
_chemical_formula_weight     320.37
_symmetry_cell_setting     monoclinic
_symmetry_space_group_name_H-M     'P 21/c'
_symmetry_space_group_name_Hall     '-P 2ybc'
loop_
    _symmetry_equiv_pos_as_xyz
    'x, y, z'
    '-x, y+1/2, -z+1/2'
    '-x, -y, -z'
    'x, -y-1/2, z-1/2'
_cell_length_a     17.7108(8)
_cell_length_b     5.1411(2)
_cell_length_c     15.9065(6)
_cell_angle_alpha     90
_cell_angle_beta     94.706(3)
_cell_angle_gamma     90
_cell_volume     1443.45(10)
_cell_formula_units_Z     4
_cell_measurement_temperature     296(2)
_cell_special_details     ?
_exptl_crystal_description     block
_exptl_crystal_colour     colourless
_exptl_crystal_size_max     0.35
_exptl_crystal_size_mid     0.31
_exptl_crystal_size_min     0.25
_exptl_crystal_density_diffrn     1.474
_exptl_crystal_density_method     'not measured'
_exptl_crystal_F_000     664
_exptl_absorpt_coefficient_mu     0.234
_exptl_absorpt_correction_type     multi-scan
_exptl_absorpt_process_details
;
(SADABS; Sheldrick, 1996)
;
_exptl_absorpt_correction_T_min     0.887
_exptl_absorpt_correction_T_max     0.934
_exptl_special_details     ?
_diffrn_ambient_temperature     296(2)
_diffrn_radiation_type     MoK\a
_diffrn_radiation_wavelength     0.71073
_diffrn_radiation_monochromator     graphite
_diffrn_measurement_device_type     'Bruker SMART CCD area-detector'
_diffrn_measurement_method     '\f and \w scans'
_diffrn_reflns_number     11530
_diffrn_reflns_av_R_equivalents     0.0388
_diffrn_reflns_theta_min     2.31
_diffrn_reflns_theta_max     27.11
_diffrn_reflns_theta_full     27.11
_diffrn_measured_fraction_theta_max     0.98
_diffrn_measured_fraction_theta_full     0.98
_diffrn_reflns_limit_h_min     -22
_diffrn_reflns_limit_h_max     22
_diffrn_reflns_limit_k_min     -6
_diffrn_reflns_limit_k_max     6
_diffrn_reflns_limit_l_min     -20
_diffrn_reflns_limit_l_max     20
_diffrn_reflns_reduction_process
;
;
_diffrn_standards_number     0
loop_
    _diffrn_standard_refln_index_h
    _diffrn_standard_refln_index_k
    _diffrn_standard_refln_index_l
    0 0 0
_refine_special_details
;
Refinement of <i>F</i>^2^ against ALL reflections. The weighted <i>R</i>-factor
<i>wR</i> and goodness of fit <i>S</i> are based on <i>F</i>^2^, conventional
<i>R</i>-factors <i>R</i> are based on <i>F</i>, with <i>F</i> set to zero for
negative <i>F</i>^2^. The threshold expression of <i>F</i>^2^ >
\s(<i>F</i>^2^) is used only for calculating <i>R</i>-factors(gt) <i>etc</i>.
and is not relevant to the choice of reflections for refinement.
<i>R</i>-factors based on <i>F</i>^2^ are statistically about twice as large
as those based on <i>F</i>, and <i>R</i>- factors based on ALL data will be
even larger.
;
_reflns_number_total     3142
_reflns_number_gt     2124
_reflns_threshold_expression     I>2\s(I)
_refine_ls_structure_factor_coef     Fsqd
_refine_ls_matrix_type     full
_refine_ls_R_factor_all     0.0766
_refine_ls_R_factor_gt     0.0461
_refine_ls_wR_factor_ref     0.1085
_refine_ls_goodness_of_fit_ref     1.085
_refine_ls_restrained_S_all     1.085
_refine_ls_number_reflns     3142
_refine_ls_number_parameters     208
_refine_ls_number_restraints     0
_refine_ls_hydrogen_treatment     constr
_refine_ls_weighting_scheme     calc
_refine_ls_weighting_details
         'calc w=1/[\s^2^(Fo^2^)+(0.0451P)^2^+0.0098P] where P=(Fo^2^+2Fc^2^)/3'
_atom_sites_solution_hydrogens     geom
_atom_sites_solution_primary     direct
_atom_sites_solution_secondary     difmap
_refine_ls_shift/su_max     0
_refine_ls_shift/su_mean     0
_refine_diff_density_max     0.197
_refine_diff_density_min     -0.253
_refine_ls_extinction_method     none
loop_
    _atom_type_symbol
    _atom_type_description
    _atom_type_scat_dispersion_real
    _atom_type_scat_dispersion_imag
    _atom_type_scat_source
    C C 0.0033 0.0016 'International Tables Vol C Tables 4.2.6.8 and 6.1.1.4'
    H H 0 0 'International Tables Vol C Tables 4.2.6.8 and 6.1.1.4'
    N N 0.0061 0.0033 'International Tables Vol C Tables 4.2.6.8 and 6.1.1.4'
    O O 0.0106 0.006 'International Tables Vol C Tables 4.2.6.8 and 6.1.1.4'
    S S 0.1246 0.1234 'International Tables Vol C Tables 4.2.6.8 and 6.1.1.4'
_computing_data_collection
;
SMART (Bruker, 1998)
;
_computing_cell_refinement
;
SAINT (Bruker, 1998)
;
_computing_data_reduction
;
SAINT (Bruker, 1998)
;
_computing_structure_solution
;
SIR92 (Altomare <i>et al.</i>,  1994)
;
_computing_structure_refinement
;
SHELXL97 (Sheldrick, 2008)
;
_computing_molecular_graphics
;
ORTEP-3 for Windows (Farrugia, 2012) and CAMERON (Watkin <i>et al.</i>,
1993)
;
_computing_publication_material
;
PARST (Nardelli, 1995) and PLATON (Spek, 2009)
;
loop_
    _atom_site_type_symbol
    _atom_site_label
    _atom_site_fract_x
    _atom_site_fract_y
    _atom_site_fract_z
    _atom_site_U_iso_or_equiv
    _atom_site_adp_type
    _atom_site_calc_flag
    _atom_site_refinement_flags
    _atom_site_occupancy
    _atom_site_disorder_assembly
    _atom_site_disorder_group
    S S1 0.33816(3) 0.66660(12) 0.39879(3) 0.04097(19) Uani d . 1 . .
    O O1 0.08908(8) 0.2212(3) 0.51706(8) 0.0481(4) Uani d . 1 . .
    N N1 0.28727(8) 0.7985(3) 0.54037(9) 0.0325(4) Uani d . 1 . .
    N N2 0.21944(9) 0.4599(3) 0.46996(9) 0.0369(4) Uani d . 1 . .
    H H2 0.1873 0.4489 0.5075 0.044 Uiso calc R 1 . .
    N N3 0.21516(9) 0.3013(3) 0.40283(9) 0.0341(4) Uani d . 1 . .
    N N4 0.05982(9) -0.1170(3) 0.42364(9) 0.0387(5) Uani d . 1 . .
    H H4 0.0225 -0.1842 0.4474 0.046 Uiso calc R 1 . .
    C C1 0.43038(11) 1.3281(4) 0.58140(12) 0.0359(5) Uani d . 1 . .
    H H1 0.4504 1.335 0.5292 0.043 Uiso calc R 1 . .
    C C2 0.45583(11) 1.5006(4) 0.64372(12) 0.0419(5) Uani d . 1 . .
    H H2A 0.4931 1.6214 0.6335 0.05 Uiso calc R 1 . .
    C C3 0.42631(12) 1.4945(4) 0.72089(12) 0.0410(5) Uani d . 1 . .
    H H3 0.4433 1.6113 0.7629 0.049 Uiso calc R 1 . .
    C C4 0.37150(12) 1.3150(4) 0.73568(12) 0.0415(5) Uani d . 1 . .
    H H4A 0.3512 1.3113 0.7877 0.05 Uiso calc R 1 . .
    C C5 0.34649(11) 1.1406(4) 0.67384(12) 0.0376(5) Uani d . 1 . .
    H H5 0.3098 1.0188 0.6849 0.045 Uiso calc R 1 . .
    C C6 0.37525(10) 1.1438(4) 0.59528(11) 0.0304(5) Uani d . 1 . .
    C C7 0.34960(10) 0.9552(4) 0.52935(11) 0.0309(5) Uani d . 1 . .
    C C8 0.38282(11) 0.9102(4) 0.45680(11) 0.0367(5) Uani d . 1 . .
    H H8 0.4247 1.0007 0.4406 0.044 Uiso calc R 1 . .
    C C9 0.27677(11) 0.6406(4) 0.47676(11) 0.0314(5) Uani d . 1 . .
    C C10 0.16106(11) 0.1315(4) 0.39588(11) 0.0319(5) Uani d . 1 . .
    C C11 0.14763(10) -0.0560(4) 0.32827(11) 0.0317(5) Uani d . 1 . .
    C C12 0.18154(11) -0.1039(4) 0.25430(12) 0.0409(5) Uani d . 1 . .
    H H12 0.222 -0.003 0.2397 0.049 Uiso calc R 1 . .
    C C13 0.15406(12) -0.3045(4) 0.20274(12) 0.0451(6) Uani d . 1 . .
    H H13 0.1762 -0.3386 0.1528 0.054 Uiso calc R 1 . .
    C C14 0.09393(12) -0.4556(4) 0.22454(12) 0.0422(6) Uani d . 1 . .
    H H14 0.0768 -0.5912 0.1893 0.051 Uiso calc R 1 . .
    C C15 0.05887(11) -0.4091(4) 0.29754(12) 0.0392(5) Uani d . 1 . .
    H H15 0.0183 -0.51 0.312 0.047 Uiso calc R 1 . .
    C C16 0.08638(10) -0.2078(4) 0.34775(11) 0.0319(5) Uani d . 1 . .
    C C17 0.10069(11) 0.0896(4) 0.45404(12) 0.0362(5) Uani d . 1 . .
loop_
    _atom_site_aniso_label
    _atom_site_aniso_U_11
    _atom_site_aniso_U_22
    _atom_site_aniso_U_33
    _atom_site_aniso_U_12
    _atom_site_aniso_U_13
    _atom_site_aniso_U_23
    S1 0.0424(3) 0.0466(4) 0.0351(3) -0.0080(3) 0.0099(2) -0.0052(2)
    O1 0.0479(9) 0.0568(11) 0.0417(8) -0.0142(8) 0.0156(7) -0.0154(8)
    N1 0.0296(9) 0.0333(11) 0.0350(8) -0.0022(8) 0.0050(7) -0.0018(8)
    N2 0.0329(10) 0.0424(12) 0.0363(9) -0.0091(9) 0.0080(7) -0.0058(8)
    N3 0.0328(9) 0.0359(11) 0.0335(8) -0.0026(9) 0.0026(7) -0.0024(8)
    N4 0.0354(10) 0.0422(12) 0.0400(9) -0.0129(9) 0.0112(7) -0.0035(8)
    C1 0.0343(11) 0.0375(14) 0.0362(10) -0.0027(10) 0.0056(8) 0.0039(10)
    C2 0.0377(12) 0.0398(15) 0.0478(12) -0.0074(11) 0.0010(9) -0.0001(11)
    C3 0.0436(13) 0.0342(14) 0.0442(12) -0.0026(11) -0.0030(9) -0.0071(10)
    C4 0.0454(13) 0.0432(15) 0.0366(11) -0.0002(12) 0.0078(9) -0.0046(10)
    C5 0.0359(12) 0.0366(14) 0.0411(11) -0.0069(11) 0.0085(9) -0.0020(10)
    C6 0.0291(11) 0.0275(12) 0.0343(10) 0.0043(10) 0.0010(8) 0.0020(9)
    C7 0.0289(10) 0.0285(12) 0.0354(10) -0.0006(10) 0.0026(8) 0.0023(9)
    C8 0.0345(11) 0.0377(14) 0.0385(11) -0.0086(10) 0.0071(9) -0.0001(10)
    C9 0.0290(11) 0.0309(13) 0.0344(10) -0.0004(10) 0.0026(8) 0.0012(9)
    C10 0.0282(11) 0.0341(13) 0.0334(10) -0.0010(10) 0.0025(8) 0.0010(9)
    C11 0.0275(10) 0.0331(13) 0.0342(10) 0.0012(10) 0.0016(8) -0.0001(9)
    C12 0.0326(12) 0.0505(15) 0.0404(11) -0.0049(11) 0.0080(9) -0.0022(11)
    C13 0.0370(12) 0.0588(17) 0.0398(11) 0.0042(12) 0.0047(9) -0.0104(11)
    C14 0.0381(12) 0.0428(15) 0.0445(12) 0.0027(11) -0.0042(9) -0.0094(11)
    C15 0.0343(12) 0.0387(14) 0.0442(11) -0.0016(11) 0.0013(9) -0.0029(10)
    C16 0.0279(11) 0.0358(13) 0.0321(10) 0.0026(10) 0.0026(8) -0.0003(9)
    C17 0.0322(11) 0.0398(14) 0.0368(11) -0.0016(11) 0.0040(9) -0.0008(10)
_geom_special_details
;
All e.s.d.'s (except the e.s.d. in the dihedral angle between two l.s. planes)
are estimated using the full covariance matrix. The cell e.s.d.'s are taken
into account individually in the estimation of e.s.d.'s in distances, angles
and torsion angles; correlations between e.s.d.'s in cell parameters are only
used when they are defined by crystal symmetry. An approximate (isotropic)
treatment of cell e.s.d.'s is used for estimating e.s.d.'s involving l.s.
planes.
;
loop_
    _geom_bond_atom_site_label_1
    _geom_bond_atom_site_label_2
    _geom_bond_site_symmetry_2
    _geom_bond_distance
    _geom_bond_publ_flag
    S1 C8 . 1.711(2) ?
    S1 C9 . 1.7203(19) ?
    O1 C17 . 1.240(2) ?
    N1 C9 . 1.299(2) ?
    N1 C7 . 1.389(2) ?
    N2 N3 . 1.341(2) ?
    N2 C9 . 1.374(2) ?
    N2 H2 . 0.86 ?
    N3 C10 . 1.294(2) ?
    N4 C17 . 1.352(2) ?
    N4 C16 . 1.411(2) ?
    N4 H4 . 0.86 ?
    C1 C2 . 1.378(3) ?
    C1 C6 . 1.391(3) ?
    C1 H1 . 0.93 ?
    C2 C3 . 1.373(3) ?
    C2 H2A . 0.93 ?
    C3 C4 . 1.373(3) ?
    C3 H3 . 0.93 ?
    C4 C5 . 1.377(3) ?
    C4 H4A . 0.93 ?
    C5 C6 . 1.388(2) ?
    C5 H5 . 0.93 ?
    C6 C7 . 1.472(3) ?
    C7 C8 . 1.358(2) ?
    C8 H8 . 0.93 ?
    C10 C11 . 1.449(3) ?
    C10 C17 . 1.486(3) ?
    C11 C12 . 1.386(2) ?
    C11 C16 . 1.392(3) ?
    C12 C13 . 1.381(3) ?
    C12 H12 . 0.93 ?
    C13 C14 . 1.385(3) ?
    C13 H13 . 0.93 ?
    C14 C15 . 1.382(3) ?
    C14 H14 . 0.93 ?
    C15 C16 . 1.372(3) ?
    C15 H15 . 0.93 ?
loop_
    _geom_angle_atom_site_label_1
    _geom_angle_atom_site_label_2
    _geom_angle_atom_site_label_3
    _geom_angle_site_symmetry_1
    _geom_angle_site_symmetry_3
    _geom_angle
    _geom_angle_publ_flag
    C8 S1 C9 . . 87.69(9) ?
    C9 N1 C7 . . 109.19(15) ?
    N3 N2 C9 . . 117.83(15) ?
    N3 N2 H2 . . 121.1 ?
    C9 N2 H2 . . 121.1 ?
    C10 N3 N2 . . 118.11(16) ?
    C17 N4 C16 . . 111.08(16) ?
    C17 N4 H4 . . 124.5 ?
    C16 N4 H4 . . 124.5 ?
    C2 C1 C6 . . 121.10(18) ?
    C2 C1 H1 . . 119.5 ?
    C6 C1 H1 . . 119.5 ?
    C3 C2 C1 . . 120.2(2) ?
    C3 C2 H2A . . 119.9 ?
    C1 C2 H2A . . 119.9 ?
    C2 C3 C4 . . 119.63(19) ?
    C2 C3 H3 . . 120.2 ?
    C4 C3 H3 . . 120.2 ?
    C3 C4 C5 . . 120.37(19) ?
    C3 C4 H4A . . 119.8 ?
    C5 C4 H4A . . 119.8 ?
    C4 C5 C6 . . 121.01(19) ?
    C4 C5 H5 . . 119.5 ?
    C6 C5 H5 . . 119.5 ?
    C5 C6 C1 . . 117.73(18) ?
    C5 C6 C7 . . 121.26(18) ?
    C1 C6 C7 . . 121.00(17) ?
    C8 C7 N1 . . 114.38(17) ?
    C8 C7 C6 . . 126.00(18) ?
    N1 C7 C6 . . 119.59(16) ?
    C7 C8 S1 . . 111.71(15) ?
    C7 C8 H8 . . 124.1 ?
    S1 C8 H8 . . 124.1 ?
    N1 C9 N2 . . 122.80(17) ?
    N1 C9 S1 . . 117.03(15) ?
    N2 C9 S1 . . 120.17(14) ?
    N3 C10 C11 . . 125.96(17) ?
    N3 C10 C17 . . 127.60(18) ?
    C11 C10 C17 . . 106.44(17) ?
    C12 C11 C16 . . 119.27(18) ?
    C12 C11 C10 . . 133.79(19) ?
    C16 C11 C10 . . 106.93(16) ?
    C13 C12 C11 . . 118.73(19) ?
    C13 C12 H12 . . 120.6 ?
    C11 C12 H12 . . 120.6 ?
    C12 C13 C14 . . 120.71(19) ?
    C12 C13 H13 . . 119.6 ?
    C14 C13 H13 . . 119.6 ?
    C15 C14 C13 . . 121.4(2) ?
    C15 C14 H14 . . 119.3 ?
    C13 C14 H14 . . 119.3 ?
    C16 C15 C14 . . 117.20(19) ?
    C16 C15 H15 . . 121.4 ?
    C14 C15 H15 . . 121.4 ?
    C15 C16 C11 . . 122.65(18) ?
    C15 C16 N4 . . 128.34(18) ?
    C11 C16 N4 . . 109.01(17) ?
    O1 C17 N4 . . 126.73(19) ?
    O1 C17 C10 . . 126.84(19) ?
    N4 C17 C10 . . 106.42(17) ?
loop_
    _geom_torsion_atom_site_label_1
    _geom_torsion_atom_site_label_2
    _geom_torsion_atom_site_label_3
    _geom_torsion_atom_site_label_4
    _geom_torsion_site_symmetry_1
    _geom_torsion_site_symmetry_2
    _geom_torsion_site_symmetry_3
    _geom_torsion_site_symmetry_4
    _geom_torsion
    _geom_torsion_publ_flag
    C9 N2 N3 C10 . . . . -179.69(17) ?
    C6 C1 C2 C3 . . . . -0.6(3) ?
    C1 C2 C3 C4 . . . . 0.2(3) ?
    C2 C3 C4 C5 . . . . 0.4(3) ?
    C3 C4 C5 C6 . . . . -0.7(3) ?
    C4 C5 C6 C1 . . . . 0.3(3) ?
    C4 C5 C6 C7 . . . . 179.04(18) ?
    C2 C1 C6 C5 . . . . 0.3(3) ?
    C2 C1 C6 C7 . . . . -178.37(17) ?
    C9 N1 C7 C8 . . . . 0.9(2) ?
    C9 N1 C7 C6 . . . . -177.30(17) ?
    C5 C6 C7 C8 . . . . -167.50(19) ?
    C1 C6 C7 C8 . . . . 11.2(3) ?
    C5 C6 C7 N1 . . . . 10.4(3) ?
    C1 C6 C7 N1 . . . . -170.89(17) ?
    N1 C7 C8 S1 . . . . -0.5(2) ?
    C6 C7 C8 S1 . . . . 177.49(15) ?
    C9 S1 C8 C7 . . . . 0.06(16) ?
    C7 N1 C9 N2 . . . . 179.57(17) ?
    C7 N1 C9 S1 . . . . -0.8(2) ?
    N3 N2 C9 N1 . . . . -178.05(17) ?
    N3 N2 C9 S1 . . . . 2.4(2) ?
    C8 S1 C9 N1 . . . . 0.48(16) ?
    C8 S1 C9 N2 . . . . -179.92(16) ?
    N2 N3 C10 C11 . . . . -179.72(16) ?
    N2 N3 C10 C17 . . . . 0.7(3) ?
    N3 C10 C11 C12 . . . . -3.6(4) ?
    C17 C10 C11 C12 . . . . 176.1(2) ?
    N3 C10 C11 C16 . . . . 177.11(18) ?
    C17 C10 C11 C16 . . . . -3.2(2) ?
    C16 C11 C12 C13 . . . . -1.0(3) ?
    C10 C11 C12 C13 . . . . 179.7(2) ?
    C11 C12 C13 C14 . . . . -0.2(3) ?
    C12 C13 C14 C15 . . . . 0.9(3) ?
    C13 C14 C15 C16 . . . . -0.3(3) ?
    C14 C15 C16 C11 . . . . -0.9(3) ?
    C14 C15 C16 N4 . . . . 178.32(18) ?
    C12 C11 C16 C15 . . . . 1.6(3) ?
    C10 C11 C16 C15 . . . . -178.92(17) ?
    C12 C11 C16 N4 . . . . -177.75(17) ?
    C10 C11 C16 N4 . . . . 1.7(2) ?
    C17 N4 C16 C15 . . . . -178.68(18) ?
    C17 N4 C16 C11 . . . . 0.7(2) ?
    C16 N4 C17 O1 . . . . 176.05(19) ?
    C16 N4 C17 C10 . . . . -2.7(2) ?
    N3 C10 C17 O1 . . . . 4.6(3) ?
    C11 C10 C17 O1 . . . . -175.10(19) ?
    N3 C10 C17 N4 . . . . -176.72(18) ?
    C11 C10 C17 N4 . . . . 3.6(2) ?
loop_
    _geom_hbond_atom_site_label_D
    _geom_hbond_atom_site_label_H
    _geom_hbond_atom_site_label_A
    _geom_hbond_site_symmetry_A
    _geom_hbond_distance_DH
    _geom_hbond_distance_HA
    _geom_hbond_distance_DA
    _geom_hbond_angle_DHA
    _geom_hbond_publ_flag
    N2 H2 O1 . 0.86 2.12 2.771(2) 133 yes
    N4 H4 O1 3_556 0.86 2.11 2.922(2) 158 yes
_iucr_refine_instructions_details
;
TITL Chem_Bhimashankar_PHTHIS_0ma in P2(1)/c
CELL 0.71073 17.7108 5.1411 15.9065 90.000 94.706 90.000
ZERR 4.00 0.0008 0.0002 0.0006 0.000 0.003 0.000
LATT 1
SYMM -x, y+1/2, -z+1/2
SFAC C H N O S
UNIT 68 48 16 4 4
TEMP 23.000
OMIT 1 0 0
OMIT 5 1 1
OMIT 5 1 6
HFIX 43 C1 C2 C3 C4 C5 C8
HFIX 43 C12 C13 C14 C15
HFIX 43 N4 N2
ACTA
L.S. 10
FMAP 2
PLAN -2 0 0.00
BOND $H
CONF
FVAR       0.19204
WGHT      0.0451      0.0098
S1     5   0.33816   0.66660   0.39878  11.00000   0.04236   0.04657 =
        0.03503  -0.00521   0.00994  -0.00801
O1     4   0.08908   0.22122   0.51706  11.00000   0.04787   0.05682 =
        0.04171  -0.01538   0.01562  -0.01413
N1     3   0.28727   0.79853   0.54037  11.00000   0.02961   0.03335 =
        0.03497  -0.00180   0.00499  -0.00222
N2     3   0.21944   0.45989   0.46996  11.00000   0.03290   0.04233 =
        0.03628  -0.00582   0.00795  -0.00914
N3     3   0.21517   0.30135   0.40283  11.00000   0.03278   0.03595 =
        0.03350  -0.00242   0.00260  -0.00257
N4     3   0.05982  -0.11700   0.42364  11.00000   0.03538   0.04227 =
        0.03995  -0.00355   0.01124  -0.01288
C1     1   0.43038   1.32807   0.58140  11.00000   0.03435   0.03753 =
        0.03621   0.00387   0.00560  -0.00273
C2     1   0.45583   1.50055   0.64372  11.00000   0.03768   0.03978 =
        0.04788  -0.00001   0.00098  -0.00738
C3     1   0.42632   1.49453   0.72090  11.00000   0.04359   0.03422 =
        0.04420  -0.00705  -0.00294  -0.00251
C4     1   0.37150   1.31504   0.73568  11.00000   0.04543   0.04315 =
        0.03665  -0.00462   0.00784  -0.00017
C5     1   0.34649   1.14061   0.67383  11.00000   0.03589   0.03660 =
        0.04108  -0.00202   0.00855  -0.00690
C6     1   0.37525   1.14381   0.59528  11.00000   0.02919   0.02755 =
        0.03434   0.00197   0.00096   0.00426
C7     1   0.34960   0.95521   0.52935  11.00000   0.02892   0.02861 =
        0.03542   0.00228   0.00262  -0.00056
C8     1   0.38282   0.91024   0.45679  11.00000   0.03454   0.03772 =
        0.03850  -0.00010   0.00718  -0.00855
C9     1   0.27676   0.64057   0.47676  11.00000   0.02898   0.03091 =
        0.03444   0.00124   0.00255  -0.00035
C10    1   0.16106   0.13150   0.39589  11.00000   0.02818   0.03417 =
        0.03342   0.00102   0.00255  -0.00096
C11    1   0.14763  -0.05599   0.32827  11.00000   0.02751   0.03316 =
        0.03428  -0.00015   0.00157   0.00113
C12    1   0.18154  -0.10395   0.25429  11.00000   0.03262   0.05048 =
        0.04038  -0.00218   0.00794  -0.00484
C13    1   0.15406  -0.30453   0.20273  11.00000   0.03703   0.05872 =
        0.03976  -0.01036   0.00478   0.00417
C14    1   0.09392  -0.45559   0.22454  11.00000   0.03816   0.04276 =
        0.04449  -0.00934  -0.00422   0.00272
C15    1   0.05886  -0.40911   0.29754  11.00000   0.03428   0.03865 =
        0.04425  -0.00292   0.00124  -0.00167
C16    1   0.08638  -0.20780   0.34776  11.00000   0.02796   0.03581 =
        0.03214  -0.00031   0.00259   0.00266
C17    1   0.10068   0.08964   0.45404  11.00000   0.03219   0.03984 =
        0.03679  -0.00079   0.00402  -0.00162
HKLF 4
END
;
