# Supplementary material for: Crystal structure of 3-[(E)-2-(4-phenyl-1,3-thia­zol-2-yl)hydrazin-1-yl­idene]indolin-2-one
Source: Acta Crystallogr Sect E Struct Rep Online. 2014 Oct 24;70(Pt 11):o1177–8. doi: 10.1107/S1600536814022715 (PMC4257251; doi:10.1107/S1600536814022715)
Supplement: Supplementary file 2 [file e-70-o1177-Isup2.hkl]

#
# h,k,l, Fc-squared, Fo-squared, sigma(Fo-squared) and status flag
#
data_I
_shelx_title ' Chem_Bhimashankar_PHTHIS_0ma in P2(1)/c'
_shelx_refln_list_code          4
_shelx_F_calc_maximum      165.87
_exptl_crystal_F_000       664.00
_reflns_d_resolution_high  0.7799
 
loop_
 _symmetry_equiv_pos_as_xyz
 'x, y, z'
 '-x, y+1/2, -z+1/2'
 '-x, -y, -z'
 'x, -y-1/2, z-1/2'
 
_cell_length_a    17.7108
_cell_length_b     5.1411
_cell_length_c    15.9065
_cell_angle_alpha  90.000
_cell_angle_beta   94.706
_cell_angle_gamma  90.000
 
_shelx_F_squared_multiplier     1.000
 
loop_
 _refln_index_h
 _refln_index_k
 _refln_index_l
 _refln_F_squared_calc
 _refln_F_squared_meas
 _refln_F_squared_sigma
 _refln_observed_status
   2   0   0     1812.41     1780.23     29.91 o
   3   0   0     1282.35     1231.40     18.62 o
   4   0   0    22098.57    21118.36    208.28 o
   5   0   0      286.65      286.82     13.67 o
   6   0   0      123.72      135.37      7.17 o
   7   0   0     6043.68     5848.72     59.65 o
   8   0   0     2107.26     2091.46     24.62 o
   9   0   0      341.68      309.72      8.39 o
  10   0   0     1006.64     1124.02     17.32 o
  11   0   0     1666.81     1754.16     26.38 o
  12   0   0      400.62      420.52     22.17 o
  13   0   0        3.00       10.86      5.11 o
  14   0   0     1299.13     1370.81     41.51 o
  15   0   0       52.43       52.87     11.02 o
  16   0   0     1394.43     1481.26     46.41 o
  17   0   0      129.86      147.76     24.40 o
  18   0   0      566.82      590.78     50.16 o
  19   0   0        0.32       20.06     13.01 o
  20   0   0        2.12       -1.90     10.57 o
  21   0   0      332.37      363.04     42.02 o
  22   0   0       42.39       74.56     21.69 o
   1   1   0     1338.78     1232.12     12.42 o
   2   1   0       22.00       20.41      1.27 o
   3   1   0      551.32      582.25      7.15 o
   4   1   0     6274.17     6131.10     43.82 o
   5   1   0      180.91      161.48      5.36 o
   6   1   0     1022.07     1089.38     12.62 o
   7   1   0     2501.21     2432.26     24.71 o
   8   1   0     1135.48     1211.10     14.62 o
   9   1   0        6.21       -1.04      1.38 o
  10   1   0      173.06      196.81      9.18 o
  11   1   0      621.33      626.06     11.88 o
  12   1   0       20.93       18.17      4.13 o
  13   1   0       55.57       56.28      6.30 o
  14   1   0      934.73      915.08     21.23 o
  15   1   0       19.19        9.60      4.99 o
  16   1   0      145.66      129.48     12.73 o
  17   1   0      188.87      191.64     16.00 o
  18   1   0      360.54      359.25     22.18 o
  19   1   0        6.86        6.13      6.62 o
  20   1   0      206.03      182.03     22.77 o
  21   1   0       34.32       43.67     12.13 o
  22   1   0       69.34       76.42     15.60 o
   0   2   0      116.11      132.80      7.39 o
   1   2   0       53.54       52.74      3.32 o
   2   2   0      855.30      894.73     12.86 o
   3   2   0     1161.97     1098.51     17.55 o
   4   2   0      112.97       94.35      4.82 o
   5   2   0      801.31      844.38     10.41 o
   6   2   0       65.94       53.25      3.34 o
   7   2   0       96.18      101.63      5.07 o
   8   2   0        1.44        3.46      1.87 o
   9   2   0       36.32       50.61      4.96 o
  10   2   0      105.27      103.44      5.46 o
  11   2   0       72.83       69.56      6.44 o
  12   2   0      151.55      137.82      9.98 o
  13   2   0        0.31        1.34      3.35 o
  14   2   0       35.46       32.22      5.99 o
  15   2   0        8.25       10.61      4.63 o
  16   2   0       65.12       78.05     10.83 o
  17   2   0       70.95       44.22      9.05 o
  18   2   0        4.82       11.96      7.12 o
  19   2   0       46.93       42.95      9.76 o
  20   2   0       51.58       44.02     10.03 o
  21   2   0       26.36       17.68      8.57 o
   1   3   0      181.24      179.34      8.08 o
   2   3   0       37.49       31.61      3.90 o
   3   3   0      605.04      615.50     13.12 o
   4   3   0       71.97       80.13      5.55 o
   5   3   0       40.17       45.94      4.79 o
   6   3   0      463.06      503.32     21.38 o
   7   3   0        8.12        7.82      4.18 o
   8   3   0        0.00        3.32      5.52 o
   9   3   0        2.17       -3.13      5.14 o
  10   3   0      156.04      152.41     13.46 o
  11   3   0       53.22       51.71      8.87 o
  12   3   0       10.30        2.49      6.10 o
  13   3   0       93.27       80.17     20.47 o
  14   3   0       93.93       90.49     15.05 o
  15   3   0       34.29       32.05     10.48 o
  16   3   0       17.12       11.71      7.84 o
  17   3   0       16.16       23.42      8.69 o
  18   3   0        5.41        1.90     10.03 o
  19   3   0        0.37       -4.34      9.76 o
  20   3   0        2.34       14.91     12.47 o
   0   4   0      393.08      413.53     20.47 o
   1   4   0        0.25        0.82      3.06 o
   2   4   0       68.18       76.23      7.14 o
   3   4   0      369.55      390.50     15.08 o
   4   4   0      268.45      285.20     12.01 o
   5   4   0        7.34        4.36      4.47 o
   6   4   0      302.67      322.12     20.12 o
   7   4   0      107.95      103.57     26.57 o
   8   4   0       19.42       13.01     14.37 o
   9   4   0      341.91      293.36     45.55 o
  10   4   0      180.51      206.87     39.86 o
  11   4   0       10.48        1.63     16.54 o
  12   4   0        5.59       16.54     18.98 o
  13   4   0       88.54      134.21     34.43 o
  14   4   0        9.68       11.12     20.88 o
  15   4   0       20.14       -8.68     18.71 o
  16   4   0       21.77       30.17     15.28 o
  17   4   0       37.03       24.02     16.13 o
   1   5   0        0.29        0.72      4.62 o
   2   5   0        0.07       -0.16      5.66 o
   3   5   0      211.17      188.67     18.08 o
   4   5   0       85.58      101.07     29.01 o
   5   5   0      117.00       76.73     23.86 o
   6   5   0        6.12       19.25     19.25 o
   7   5   0       16.95       13.56     18.17 o
   8   5   0       54.64       21.96     21.96 o
   9   5   0       50.27       59.11     26.84 o
  10   5   0       48.03       56.39     26.30 o
  11   5   0        0.55        0.27     17.35 o
  12   5   0        0.07        9.22     19.79 o
  13   5   0       14.71       14.37     23.59 o
  14   5   0      126.47      158.88     41.48 o
   0   6   0      170.22      189.85     45.68 o
   1   6   0      300.96      292.81     29.89 o
   2   6   0       23.05       74.83     24.94 o
   3   6   0       58.24       55.04     23.32 o
   4   6   0        3.80       12.20     18.98 o
   5   6   0        5.03       11.12     19.25 o
   6   6   0       35.96       45.82     25.49 o
   7   6   0        6.49       17.35     23.05 o
   8   6   0        9.64      -14.37     21.69 o
 -22   1   1       31.40       22.49     11.47 o
 -21   1   1       81.08       98.97     16.15 o
 -20   1   1       59.65       38.63     13.69 o
 -19   1   1       25.59       10.34      7.33 o
 -18   1   1        6.43        8.98      6.53 o
 -17   1   1       77.80       75.67     11.04 o
 -16   1   1       48.20       59.08      9.39 o
 -15   1   1       18.08       23.71      5.80 o
 -14   1   1      281.16      282.76     16.12 o
 -13   1   1      177.70      188.56     11.14 o
 -12   1   1       13.36       21.22      5.06 o
 -11   1   1      303.70      353.05     10.41 o
 -10   1   1       45.62       36.00      3.01 o
  -9   1   1     1153.56     1177.82     14.66 o
  -8   1   1      124.13      126.57      5.03 o
  -7   1   1      200.46      251.74      5.47 o
  -6   1   1      802.51      892.55     10.65 o
  -5   1   1     1299.83     1233.26     13.60 o
  -4   1   1       52.25       50.91      2.33 o
  -3   1   1        0.90       -0.22      0.69 o
  -2   1   1      513.77      467.30      5.06 o
  -1   1   1     1429.83     1326.15     14.21 o
   0   1   1      847.01      890.85      9.80 o
   1   1   1     1652.24     1580.75     13.92 o
   2   1   1      863.47      828.51      9.01 o
   3   1   1     2086.76     2076.51     19.59 o
   4   1   1    27512.24    26743.34    168.65 o
   6   1   1      519.36      527.95      7.43 o
   7   1   1       15.85       19.69      2.60 o
   8   1   1     2873.74     3028.04     28.51 o
   9   1   1     1420.10     1392.50     17.08 o
  10   1   1        5.65        4.60      1.89 o
  11   1   1      171.70      188.30      8.78 o
  12   1   1        6.52        9.01      2.93 o
  13   1   1       36.60       28.80      4.79 o
  14   1   1       26.20       30.00      5.41 o
  15   1   1      459.90      447.33     27.78 o
  16   1   1        8.22        7.37      5.97 o
  17   1   1       83.99       94.55     15.74 o
  18   1   1       97.87      104.87     14.94 o
  19   1   1       13.16        5.33      6.96 o
  20   1   1      105.87      106.02     21.96 o
  21   1   1        0.18        3.44     16.67 o
  22   1   1        0.38        5.53      9.69 o
 -21   2   1        8.22        0.35      6.81 o
 -20   2   1        0.38        6.64      7.02 o
 -19   2   1       22.10        9.39     10.30 o
 -18   2   1       50.83       48.50     20.33 o
 -17   2   1      163.31      158.57     15.57 o
 -16   2   1       28.75       24.34     16.00 o
 -15   2   1        3.75        6.15      4.16 o
 -14   2   1       61.33       51.59      6.56 o
 -13   2   1      325.18      333.12     19.57 o
 -12   2   1     1017.45      974.58     21.13 o
 -11   2   1      232.27      258.28     10.62 o
 -10   2   1      264.46      265.50      9.65 o
  -9   2   1      306.45      308.63     16.07 o
  -8   2   1      419.13      390.21     16.45 o
  -7   2   1      162.29      182.10      7.25 o
  -6   2   1      153.73      164.97      4.11 o
  -5   2   1     3857.73     3955.17     35.20 o
  -4   2   1      500.90      536.63     10.81 o
  -3   2   1      378.55      366.74      8.15 o
  -2   2   1      135.98      130.45      5.86 o
  -1   2   1       26.63       24.38      2.27 o
   0   2   1      147.60      131.24      5.43 o
   1   2   1      281.08      246.80      9.44 o
   2   2   1      266.42      257.89      6.82 o
   3   2   1      290.90      293.66     10.29 o
   4   2   1     2318.25     2300.01     24.69 o
   5   2   1      630.67      620.39     11.10 o
   6   2   1      502.25      504.24      8.25 o
   7   2   1       28.57       32.50      2.72 o
   8   2   1      176.42      153.60      7.76 o
   9   2   1       30.88       26.16      2.97 o
  10   2   1       87.23       86.08      5.08 o
  11   2   1       94.84       85.22      8.73 o
  12   2   1       89.42       88.96     10.52 o
  13   2   1      785.59      807.89     19.45 o
  14   2   1       81.91       82.02      7.88 o
  15   2   1        6.97        5.39      4.31 o
  16   2   1       97.78       93.06     21.69 o
  17   2   1      169.63      155.35     15.16 o
  18   2   1       61.48       39.60     14.10 o
  19   2   1       15.44        5.89      6.86 o
  20   2   1       21.87       14.99      8.03 o
  21   2   1        3.63       12.56      9.08 o
 -20   3   1        1.08        7.59     11.12 o
 -19   3   1       29.13       56.39     16.81 o
 -18   3   1        0.05        1.36     10.03 o
 -17   3   1      109.65      145.27     26.43 o
 -16   3   1      113.71      163.85     37.01 o
 -15   3   1       22.46       28.68      9.41 o
 -14   3   1      254.50      263.37     81.74 o
 -13   3   1      444.76      492.89     25.12 o
 -12   3   1      206.12      218.89     19.93 o
 -11   3   1       15.56       23.49      5.77 o
 -10   3   1      995.83     1031.36     24.29 o
  -9   3   1      111.31      109.78     22.74 o
  -8   3   1       13.49       14.36      6.63 o
  -7   3   1      423.79      426.77     46.85 o
  -6   3   1      671.34      677.05     27.80 o
  -5   3   1      164.94      163.45      7.79 o
  -4   3   1        3.29        4.92      2.46 o
  -3   3   1      712.13      706.41     14.08 o
  -2   3   1      139.67      126.03      6.93 o
  -1   3   1     2299.73     2247.21     28.22 o
   0   3   1        4.52        8.56      2.63 o
   1   3   1       20.15       22.92      3.52 o
   2   3   1     1586.68     1579.35     22.58 o
   3   3   1      297.71      324.35     13.07 o
   4   3   1       41.53       39.00      4.59 o
   5   3   1      157.90      153.23      8.23 o
   6   3   1      184.07      198.09     11.53 o
   7   3   1      217.63      204.59     12.18 o
   8   3   1       86.91       94.14     12.51 o
   9   3   1     1205.54     1140.89     25.48 o
  10   3   1        4.35        0.60      4.33 o
  11   3   1      460.18      525.94     32.20 o
  12   3   1      155.94      176.09     61.95 o
  13   3   1      783.77      701.22     76.86 o
  14   3   1       60.92       61.58     16.30 o
  15   3   1      337.73      331.43     33.00 o
  16   3   1        1.01        3.02      6.64 o
  17   3   1      105.50      119.43     32.62 o
  18   3   1       46.02       74.02     18.44 o
  19   3   1        8.16        7.05     10.85 o
  20   3   1        7.37        7.32     12.47 o
 -17   4   1       66.29       74.83     31.72 o
 -16   4   1       34.74       78.36     32.54 o
 -15   4   1        3.04       16.54     21.42 o
 -14   4   1       26.75       48.26     26.57 o
 -13   4   1       31.63        4.07     17.89 o
 -12   4   1        0.57        9.22     19.79 o
 -11   4   1      229.82      217.99     43.38 o
 -10   4   1      129.29      107.91     30.09 o
  -9   4   1      125.76      127.43     30.64 o
  -8   4   1      137.00      135.83     31.18 o
  -7   4   1      353.12      425.12     31.84 o
  -6   4   1     1397.93     1389.63     36.58 o
  -5   4   1      295.83      314.58     24.52 o
  -4   4   1        3.98        4.61      3.20 o
  -3   4   1       38.30       39.45      5.92 o
  -2   4   1      834.28      858.58     24.44 o
  -1   4   1        0.69        0.65      2.99 o
   0   4   1      139.94      133.34      8.54 o
   1   4   1      799.45      729.82     16.62 o
   2   4   1       22.92       26.00      4.48 o
   3   4   1        1.24       -0.28      2.96 o
   4   4   1      433.12      426.56     15.99 o
   5   4   1     1036.04     1028.40     23.47 o
   6   4   1       79.58       98.83     11.80 o
   7   4   1       52.01      101.40     27.38 o
   8   4   1      252.53      372.53     50.70 o
   9   4   1      388.61      393.95     51.78 o
  10   4   1      288.12      247.54     42.57 o
  11   4   1       24.91       55.31     25.21 o
  12   4   1        9.36       11.66     18.98 o
  13   4   1       47.96       94.62     30.37 o
  14   4   1       73.24       76.57     36.47 o
  15   4   1        0.98      -10.43     11.39 o
  16   4   1       23.43       16.64     13.84 o
  17   4   1       23.97       22.93     15.60 o
 -14   5   1        1.40       -0.27     20.88 o
 -13   5   1       25.49       58.56     27.93 o
 -12   5   1        3.92      -13.56     16.81 o
 -11   5   1       53.86       67.78     30.09 o
 -10   5   1       52.87       68.87     28.74 o
  -9   5   1       79.56      131.50     33.35 o
  -8   5   1       17.37       41.21     23.05 o
  -7   5   1      184.08      209.04     37.96 o
  -6   5   1        7.73        8.95     15.73 o
  -4   5   1       32.97       41.66     12.22 o
  -3   5   1      121.33      124.01     15.09 o
  -2   5   1       52.43       51.98      9.95 o
  -1   5   1      151.68      189.17     21.11 o
   0   5   1      181.08      214.43     13.62 o
   1   5   1        0.03        4.61      4.92 o
   2   5   1      113.53      130.08     11.68 o
   3   5   1      205.00      240.29     34.43 o
   4   5   1       41.61       23.26     11.84 o
   5   5   1        0.31       -2.71      8.12 o
   6   5   1       17.34       24.53     11.89 o
   7   5   1        5.04       11.12     19.25 o
   8   5   1        0.01      -10.85     15.18 o
   9   5   1       69.24       95.17     28.74 o
  10   5   1       10.19        0.27     18.98 o
  11   5   1       13.66        1.08     20.06 o
  12   5   1       21.25        6.38     11.62 o
  13   5   1       38.59       32.63     13.91 o
  14   5   1       25.56       34.85     28.60 o
  -8   6   1        3.63      -13.01     22.23 o
  -7   6   1        6.00        4.34     20.61 o
  -6   6   1        0.17       -4.61     18.44 o
  -5   6   1       22.56       49.62     27.93 o
  -4   6   1        6.41       47.72     26.84 o
  -3   6   1      120.75      101.40     27.11 o
  -2   6   1       17.19        1.36     17.62 o
  -1   6   1      429.04      380.95     32.68 o
   0   6   1        9.45       -0.67      9.36 o
   1   6   1      104.50       74.56     24.94 o
   2   6   1        5.10       -5.42     18.71 o
   3   6   1        1.42        4.61     20.33 o
   4   6   1       19.95       20.61     21.42 o
   5   6   1       18.11       37.42     23.32 o
   6   6   1        5.05        5.15     21.69 o
   7   6   1        8.43       24.13     24.13 o
   8   6   1        0.52        2.44     22.77 o
 -22   0   2       32.46       37.42     16.81 o
 -21   0   2       33.53       19.25     14.64 o
 -20   0   2       11.97       18.98     14.37 o
 -19   0   2      194.31      228.02     32.54 o
 -18   0   2      370.28      379.03     39.86 o
 -17   0   2      419.28      474.47     42.84 o
 -16   0   2     1190.76     1261.76     66.29 o
 -15   0   2      105.68      133.16     15.77 o
 -14   0   2      943.17     1024.27     35.27 o
 -13   0   2      355.94      348.09     22.69 o
 -12   0   2       99.05      111.93      8.12 o
 -11   0   2      921.16     1018.95     18.80 o
 -10   0   2       41.15       56.33      5.72 o
  -9   0   2      500.93      510.40     11.68 o
  -8   0   2     1437.16     1465.93     25.46 o
  -7   0   2     1961.84     1919.17     22.65 o
  -6   0   2     8206.28     8234.64     72.81 o
  -5   0   2      122.52      140.00      6.96 o
  -4   0   2      608.43      553.91      8.38 o
  -3   0   2     5819.19     5693.87     46.08 o
  -2   0   2    21838.56    20308.19    179.36 o
  -1   0   2     7994.44     7458.10     91.13 o
   0   0   2     3225.98     3236.40     41.52 o
   1   0   2     2468.30     2202.13     34.81 o
   2   0   2     1407.05     1363.68     13.83 o
   3   0   2     2094.27     1949.69     26.33 o
   4   0   2     7735.70     7324.30     68.34 o
   5   0   2     2909.55     2805.70     85.86 o
   6   0   2      123.45      104.28      5.21 o
   7   0   2       28.56       28.28      3.22 o
   8   0   2      196.55      172.28     11.00 o
   9   0   2      102.81      102.91      7.03 o
  10   0   2     1674.58     1593.56     36.36 o
  11   0   2      245.14      241.74     13.46 o
  12   0   2     1432.22     1544.49     39.67 o
  13   0   2       34.24       31.66      6.66 o
  14   0   2       65.60       67.62      9.09 o
  15   0   2      271.42      285.97     22.72 o
  16   0   2       26.16       29.91      9.76 o
  17   0   2      477.76      517.85     44.46 o
  18   0   2      220.82      277.09     33.62 o
  19   0   2       14.13        8.13     11.39 o
  20   0   2       23.80       40.40     16.54 o
  21   0   2       54.98       63.44     19.52 o
  22   0   2       14.25        3.52     13.29 o
 -22   1   2        0.71       -0.72      9.31 o
 -21   1   2      225.63      183.52     21.55 o
 -20   1   2       45.46       47.52     15.05 o
 -19   1   2       15.29       19.52     13.15 o
 -18   1   2      228.26      227.29     18.07 o
 -17   1   2       54.23       57.09     17.86 o
 -16   1   2       22.18       16.25      6.47 o
 -15   1   2      246.79      256.98     21.64 o
 -14   1   2      466.45      456.59     17.03 o
 -13   1   2     1066.58      999.03     20.26 o
 -12   1   2      878.19      897.20     18.40 o
 -11   1   2      291.76      336.25     12.10 o
 -10   1   2     1042.46     1114.12     13.87 o
  -9   1   2     2216.27     2123.67     20.86 o
  -8   1   2       57.97       59.28      2.66 o
  -7   1   2     1107.73     1262.95     17.30 o
  -6   1   2       35.81       32.17      2.91 o
  -5   1   2     1909.80     1889.40     20.29 o
  -4   1   2       47.13       54.82      2.79 o
  -3   1   2     2240.86     2014.12     14.40 o
  -2   1   2     6107.18     6078.14     42.11 o
  -1   1   2     1217.64     1220.54     13.69 o
   0   1   2     5737.00     5500.80     42.80 o
   1   1   2     1277.45     1208.92     12.16 o
   2   1   2    25132.71    24849.65    159.41 o
   3   1   2    18573.61    18151.00    105.95 o
   4   1   2    11748.89    11670.22     72.95 o
   5   1   2       39.87       45.69      2.52 o
   6   1   2       67.59       74.36      3.35 o
   7   1   2     2022.06     1959.45     19.26 o
   8   1   2      949.51      999.96     11.93 o
   9   1   2      119.64      125.82      4.59 o
  10   1   2      379.32      369.11      8.30 o
  11   1   2        0.20       -0.06      2.24 o
  12   1   2      238.50      230.51     11.27 o
  13   1   2        2.60        2.05      3.39 o
  14   1   2      342.33      343.39     16.85 o
  15   1   2      240.11      272.67     17.92 o
  16   1   2       22.71       16.48      5.80 o
  17   1   2        0.01       -1.79      5.66 o
  18   1   2      111.80       83.71     15.03 o
  19   1   2      314.97      348.41     22.83 o
  20   1   2        0.42        1.84      8.12 o
  21   1   2      116.00      104.22     27.38 o
  22   1   2       26.25       49.66     13.39 o
 -21   2   2      127.86      166.81     30.64 o
 -20   2   2        0.46       -4.70      6.42 o
 -19   2   2        7.33       12.05      7.95 o
 -18   2   2       67.85       76.67     13.56 o
 -17   2   2       24.68       27.20      7.88 o
 -16   2   2      127.26      117.67     12.37 o
 -15   2   2        8.68       10.78      4.57 o
 -14   2   2       85.40       89.12      8.31 o
 -13   2   2      184.20      181.38     10.92 o
 -12   2   2        7.76        4.18      3.40 o
 -11   2   2      209.14      204.04     20.32 o
 -10   2   2        4.62        5.68      2.16 o
  -9   2   2       34.61       42.44      6.10 o
  -8   2   2      189.30      189.72     11.51 o
  -7   2   2      104.51      133.03      4.46 o
  -6   2   2      963.57     1009.72     12.27 o
  -5   2   2     1333.85     1451.77     14.27 o
  -4   2   2        0.06        0.09      1.38 o
  -3   2   2       32.19       37.25      3.06 o
  -2   2   2     1451.23     1408.66     19.17 o
  -1   2   2       17.39       23.24      2.88 o
   0   2   2     1040.02     1050.09     13.83 o
   1   2   2      501.65      484.67      8.67 o
   2   2   2        0.04       -1.42      1.42 o
   3   2   2       11.46       22.87      2.66 o
   4   2   2      328.37      339.03      9.19 o
   5   2   2      653.71      638.68      8.88 o
   6   2   2      664.72      689.77     15.52 o
   7   2   2     1418.02     1369.61     17.19 o
   8   2   2     4195.26     4235.35     50.85 o
   9   2   2       22.25       31.87      2.93 o
  10   2   2      429.84      443.96      8.95 o
  11   2   2        0.11       -0.93      2.60 o
  12   2   2      307.30      345.32     33.12 o
  13   2   2       52.16       60.42      7.49 o
  14   2   2        8.77        6.33      5.41 o
  15   2   2        5.76        2.22      4.54 o
  16   2   2       54.94       54.68      8.36 o
  17   2   2       90.91       78.40     11.59 o
  18   2   2       18.86       11.18      7.07 o
  19   2   2       24.30       52.71     10.75 o
  20   2   2        8.92        7.21      7.72 o
  21   2   2       11.24       -0.49      7.53 o
 -20   3   2        0.00       11.66     12.47 o
 -19   3   2        1.89        1.36     10.30 o
 -18   3   2       15.02       13.01     11.12 o
 -17   3   2       32.98       43.40     16.81 o
 -16   3   2      146.31      136.22     27.25 o
 -15   3   2      152.44      134.09     21.69 o
 -14   3   2       44.51       57.56     12.14 o
 -13   3   2        0.36        5.69      6.33 o
 -12   3   2      206.57      181.14     16.20 o
 -11   3   2      264.69      268.14     13.69 o
 -10   3   2      244.64      220.23     18.57 o
  -9   3   2       99.11      104.13     15.15 o
  -8   3   2       10.29        2.79      5.58 o
  -7   3   2       52.34       50.01      9.43 o
  -6   3   2       97.23      116.78     10.31 o
  -5   3   2       84.89      104.15      5.95 o
  -4   3   2      160.47      169.57      7.98 o
  -3   3   2      395.92      404.89     15.55 o
  -2   3   2      605.82      610.92     13.17 o
  -1   3   2      105.57      115.24      6.74 o
   0   3   2      240.96      271.13     12.21 o
   1   3   2       14.99       16.90      3.37 o
   2   3   2      232.40      269.04     10.17 o
   3   3   2        0.00        1.65      2.61 o
   4   3   2       89.09       82.00      6.56 o
   5   3   2      177.12      169.80      9.08 o
   6   3   2        1.95       -0.17      2.64 o
   7   3   2        5.14        3.17      3.23 o
   8   3   2       21.26       13.05      4.50 o
   9   3   2      446.42      437.89     20.20 o
  10   3   2       79.37       88.95      9.55 o
  11   3   2        2.22       -0.71      6.22 o
  12   3   2      237.87      223.85     16.73 o
  13   3   2        5.79       -0.90      5.26 o
  14   3   2      149.78      160.30     15.67 o
  15   3   2        4.46        2.96      6.57 o
  16   3   2        2.28       -1.72      9.50 o
  17   3   2        6.26       -1.45      7.10 o
  18   3   2        3.45        0.54     10.85 o
  19   3   2        8.42       13.29     12.20 o
 -17   4   2       17.17       18.17     23.59 o
 -16   4   2        0.17        8.13     21.69 o
 -15   4   2        0.10      -14.64     17.62 o
 -14   4   2       16.64       28.47     22.23 o
 -13   4   2        4.22       12.47     19.52 o
 -12   4   2        2.72      -12.47     14.91 o
 -11   4   2      141.74      135.02     33.35 o
 -10   4   2        5.40      -11.39     12.47 o
  -9   4   2       21.25        5.15     15.18 o
  -8   4   2        6.17        8.95      8.08 o
  -7   4   2        1.19        4.96      7.55 o
  -6   4   2        2.70       -2.59      4.91 o
  -5   4   2       15.72        7.72      5.57 o
  -4   4   2      114.68      113.01      9.22 o
  -3   4   2       25.47       20.49      4.44 o
  -2   4   2       17.62       20.58      3.96 o
  -1   4   2      338.54      338.91     15.37 o
   0   4   2       76.25       89.75      7.51 o
   1   4   2        7.40       10.11      3.64 o
   2   4   2       77.48       77.50      7.59 o
   3   4   2      122.33      118.95      8.07 o
   4   4   2        1.58        1.08      3.41 o
   5   4   2        0.04        0.60      4.25 o
   6   4   2      268.64      296.49     20.05 o
   7   4   2      629.06      571.05     66.02 o
   8   4   2       24.92        3.87      8.06 o
   9   4   2        4.45       -2.17     14.91 o
  10   4   2       18.38        9.22     15.45 o
  11   4   2       85.41       81.65     17.99 o
  12   4   2        0.74        2.43      9.77 o
  13   4   2        5.37       -9.43      9.43 o
  14   4   2       27.81       12.02     18.17 o
  15   4   2        8.26        3.89     11.93 o
  16   4   2        0.02      -10.93     10.93 o
  17   4   2      200.84      233.84     46.77 o
 -14   5   2        2.20        5.15     21.96 o
 -13   5   2       94.90      120.11     34.70 o
 -12   5   2        2.58        0.27     19.79 o
 -11   5   2        8.32      -11.66     15.45 o
 -10   5   2       38.62       -5.15     16.27 o
  -9   5   2       91.03      106.28     30.91 o
  -8   5   2       37.38       50.97     24.13 o
  -7   5   2      309.15      348.13     48.80 o
  -6   5   2        1.39        3.25     14.64 o
  -5   5   2        7.83       19.85     11.53 o
  -4   5   2        2.57        2.02      9.25 o
  -3   5   2      420.70      542.89     39.10 o
  -2   5   2       28.82       41.18      9.82 o
  -1   5   2       13.51        8.21      6.83 o
   0   5   2      290.15      336.61     17.66 o
   1   5   2      605.73      653.11     26.69 o
   2   5   2      153.75      161.31     14.88 o
   3   5   2      455.38      481.90     36.88 o
   4   5   2      282.81      294.02     28.58 o
   5   5   2       27.66       26.64     12.30 o
   6   5   2       21.67       43.13     13.97 o
   7   5   2      107.39       89.86     26.03 o
   8   5   2       27.22       40.06     17.49 o
   9   5   2      241.15      203.42     27.12 o
  10   5   2        7.21        4.74     11.23 o
  11   5   2       22.55        7.76     11.98 o
  12   5   2       11.72       14.34     13.49 o
  13   5   2      128.91      142.71     25.97 o
  14   5   2        7.14       16.01     13.68 o
  -8   6   2        4.18       -3.80     20.61 o
  -7   6   2        6.66       41.75     24.40 o
  -6   6   2        3.65       13.83     18.98 o
  -4   6   2        3.87       18.17     18.98 o
  -3   6   2       85.69       54.77     22.77 o
  -2   6   2       10.06        3.76     12.44 o
  -1   6   2        3.84       -7.59     16.54 o
   0   6   2        0.03        1.31      9.15 o
   1   6   2        8.06        6.63     11.52 o
   2   6   2       30.67       48.57     16.52 o
   3   6   2       86.75       60.64     17.06 o
   4   6   2      129.00      103.14     23.32 o
   5   6   2       84.24       84.87     19.96 o
   6   6   2       25.87       43.54     31.72 o
   7   6   2       31.22       25.45     13.61 o
   8   6   2       92.12       99.91     21.02 o
 -22   1   3       53.87       38.63     12.36 o
 -21   1   3       43.08       21.29     10.15 o
 -20   1   3       18.81        4.06      9.18 o
 -19   1   3        3.62        9.02      9.07 o
 -18   1   3      111.39      132.69     13.96 o
 -17   1   3       85.31       83.77     16.87 o
 -16   1   3      108.06       85.43     11.03 o
 -15   1   3      215.72      206.82     15.61 o
 -14   1   3      566.31      555.47     16.80 o
 -13   1   3      181.43      189.28     10.25 o
 -12   1   3      123.66      114.08      7.72 o
 -11   1   3       91.22      116.01      7.58 o
 -10   1   3      216.41      216.35      8.81 o
  -9   1   3      269.46      318.88     10.98 o
  -8   1   3      729.00      713.20     11.12 o
  -7   1   3        0.26        5.44      1.45 o
  -6   1   3      108.46      124.17      4.69 o
  -5   1   3     1909.94     1791.51     17.85 o
  -4   1   3      797.10      763.78      8.27 o
  -3   1   3      585.08      582.06      7.00 o
  -2   1   3      172.79      171.43      4.42 o
  -1   1   3        6.41        9.28      1.18 o
   0   1   3       71.60       67.92      3.02 o
   1   1   3     5755.89     5702.76     37.27 o
   2   1   3    15750.75    15357.98     93.90 o
   3   1   3     9620.67     9599.84     72.54 o
   4   1   3      288.39      299.96      5.38 o
   5   1   3     1012.93     1014.74     11.86 o
   6   1   3     1297.45     1322.04     14.49 o
   7   1   3      450.61      469.83      8.46 o
   8   1   3       55.26       62.08      3.95 o
   9   1   3        0.22        2.41      1.64 o
  10   1   3      425.23      429.94     10.26 o
  11   1   3       80.27       72.24      5.79 o
  12   1   3      344.05      370.57     13.43 o
  13   1   3       18.68       23.66      4.69 o
  14   1   3        8.24        5.65      3.84 o
  15   1   3       73.45       69.91      8.80 o
  16   1   3       83.65       83.62      9.79 o
  17   1   3       55.25       69.98     11.62 o
  18   1   3       13.93        9.19      6.84 o
  19   1   3       55.87       41.08     10.20 o
  20   1   3       81.84       77.21     12.48 o
  21   1   3       44.35       36.55     12.31 o
 -21   2   3        7.96        3.87      7.73 o
 -20   2   3        8.04       11.97      7.72 o
 -19   2   3      486.95      502.78     26.28 o
 -18   2   3       71.82       60.26     10.55 o
 -17   2   3       96.63       96.16     12.53 o
 -16   2   3      224.71      224.84     16.40 o
 -15   2   3       59.45       61.35     11.27 o
 -14   2   3       44.81       48.34      6.59 o
 -13   2   3      557.19      508.62     16.70 o
 -12   2   3     1533.79     1531.10     27.74 o
 -11   2   3      498.10      496.22     14.57 o
 -10   2   3      366.49      365.16     11.78 o
  -9   2   3      275.68      261.38      7.59 o
  -8   2   3       79.87       85.39      4.95 o
  -7   2   3      120.99      172.28      8.65 o
  -6   2   3       92.78       86.10      3.48 o
  -5   2   3       77.12       77.54      3.07 o
  -4   2   3      374.28      360.80      8.08 o
  -3   2   3        5.00       15.26      2.64 o
  -2   2   3      302.44      297.08      8.48 o
  -1   2   3     1561.64     1484.32     19.02 o
   0   2   3      128.67      125.26      6.02 o
   1   2   3      169.44      179.28      7.69 o
   2   2   3     7184.82     7345.45     66.57 o
   3   2   3        1.69        8.00      2.05 o
   4   2   3       58.58       66.64      3.32 o
   5   2   3     1032.80     1031.04     12.99 o
   6   2   3     5854.43     5931.42     54.61 o
   7   2   3     2910.55     2967.33     30.16 o
   8   2   3     1053.26     1028.71     17.04 o
   9   2   3     1419.60     1397.58     17.63 o
  10   2   3       25.32       26.29      3.59 o
  11   2   3        1.13        6.89      2.56 o
  12   2   3      745.15      751.39     18.35 o
  13   2   3     1367.05     1345.35     46.90 o
  14   2   3      260.84      270.54     21.33 o
  15   2   3        0.17       -0.77      4.87 o
  16   2   3      521.34      506.30     20.75 o
  17   2   3       22.16        8.58      9.49 o
  18   2   3      270.42      245.33     19.49 o
  19   2   3       39.85       59.15     10.92 o
  20   2   3        6.65        3.32      6.97 o
  21   2   3      101.73      115.45     22.37 o
 -20   3   3       87.54       95.17     20.06 o
 -19   3   3        6.67        8.13      9.76 o
 -18   3   3       54.75       54.23     14.91 o
 -17   3   3      154.60      186.10     21.11 o
 -16   3   3      101.96      112.96     16.28 o
 -15   3   3        0.24       -0.48      9.49 o
 -14   3   3       52.74       55.79     25.21 o
 -13   3   3       43.81       60.96     10.96 o
 -12   3   3       58.80       62.97     10.45 o
 -11   3   3        0.65        1.41      3.77 o
 -10   3   3       83.87       77.84      9.35 o
  -9   3   3      181.98      188.25     18.04 o
  -8   3   3      762.97      726.43     46.10 o
  -7   3   3       72.39       66.50     15.93 o
  -6   3   3       74.13       71.24      8.14 o
  -5   3   3      887.60      897.93     18.16 o
  -4   3   3     1187.78     1216.43     18.57 o
  -3   3   3      102.40      114.44      6.75 o
  -2   3   3     1924.31     2011.79     27.31 o
  -1   3   3     1870.83     1799.04     25.05 o
   0   3   3       31.34       42.69      6.63 o
   1   3   3      197.77      189.29      8.57 o
   2   3   3      372.93      372.20     15.90 o
   3   3   3      227.47      246.27     11.24 o
   4   3   3      687.89      629.76     14.30 o
   5   3   3      484.78      463.82     22.60 o
   6   3   3      126.89      113.59      8.06 o
   7   3   3      154.12      174.07     13.31 o
   8   3   3      852.29      819.28     15.61 o
   9   3   3       25.61       17.93      4.72 o
  10   3   3      370.63      349.30     27.98 o
  11   3   3      648.54      647.35     36.90 o
  12   3   3      177.08      165.00     28.03 o
  13   3   3        0.73       11.98     13.62 o
  14   3   3       22.15       35.89      8.58 o
  15   3   3        3.97        1.17      6.32 o
  16   3   3       85.44      102.26     15.52 o
  17   3   3       61.88       61.74     19.79 o
  18   3   3        1.77        1.90     11.12 o
  19   3   3        0.10       -4.61     10.03 o
 -17   4   3        8.07       -3.52     22.23 o
 -16   4   3       10.43       25.21     24.13 o
 -15   4   3       54.82       90.56     33.62 o
 -14   4   3       33.95       37.42     24.13 o
 -13   4   3      177.99      142.07     34.70 o
 -12   4   3       48.43       78.63     29.28 o
 -11   4   3       34.76       37.14     21.15 o
 -10   4   3      209.54      228.02     41.21 o
  -9   4   3       18.88       26.03     17.08 o
  -8   4   3      426.44      474.50     40.13 o
  -7   4   3        4.59       23.10     10.47 o
  -6   4   3      299.75      337.21     29.10 o
  -5   4   3        5.76        0.77      4.99 o
  -4   4   3        0.05       -1.25      3.74 o
  -3   4   3      492.87      559.39     16.97 o
  -2   4   3       35.66       39.51      5.18 o
  -1   4   3       52.19       47.33      6.02 o
   0   4   3      129.39      128.06      9.61 o
   1   4   3      208.59      221.89     10.12 o
   2   4   3       38.39       37.70      5.17 o
   3   4   3      186.35      182.95      9.87 o
   4   4   3       18.05       18.21      4.62 o
   5   4   3      425.32      448.77     18.12 o
   6   4   3      164.82      156.27     13.29 o
   7   4   3      151.43      125.37     15.28 o
   8   4   3       35.98       41.38      9.78 o
   9   4   3       94.73      126.35     20.80 o
  10   4   3        2.34        4.27      8.97 o
  11   4   3       59.09       63.34     17.13 o
  12   4   3      101.45       79.64     58.56 o
  13   4   3       25.28       36.87     14.58 o
  14   4   3       12.95       26.94     15.05 o
  15   4   3       27.70       38.78     15.50 o
  16   4   3        2.36        3.42     11.73 o
  17   4   3        0.00       -6.51     13.01 o
 -14   5   3        1.26        2.98     19.25 o
 -13   5   3       67.37       53.14     26.84 o
 -12   5   3       45.20       30.09     21.96 o
 -11   5   3       13.37       32.26     22.77 o
 -10   5   3        0.06      -13.01     14.64 o
  -9   5   3        9.85        8.68     17.89 o
  -8   5   3       48.88       82.42     27.11 o
  -7   5   3       34.10       44.19     22.23 o
  -6   5   3      175.45      123.77     19.69 o
  -5   5   3        3.71       -0.99      9.07 o
  -4   5   3      233.87      220.42     25.66 o
  -3   5   3       42.89       62.29     15.13 o
  -2   5   3       97.77      106.81     12.55 o
  -1   5   3       25.68       19.04      7.98 o
   0   5   3       29.34       44.82      8.10 o
   1   5   3      677.56      714.13     31.08 o
   2   5   3        0.06        2.94      6.22 o
   3   5   3        1.97        0.99      7.33 o
   4   5   3       45.26       45.59     11.42 o
   5   5   3        0.40       -1.40      6.61 o
   6   5   3       13.63       12.04      9.03 o
   7   5   3       60.49       35.14     10.84 o
   8   5   3        8.96       -0.34     12.07 o
   9   5   3       46.65       29.56     13.47 o
  10   5   3       39.03       22.21     14.05 o
  11   5   3        5.62       31.49     14.75 o
  12   5   3        6.96       -1.11     10.32 o
  13   5   3        0.03      -10.77     11.03 o
  -8   6   3        3.41       -6.24     21.96 o
  -7   6   3        0.03       -1.08     16.54 o
  -6   6   3        1.04       19.52     23.32 o
  -5   6   3       50.52       43.38     25.76 o
  -4   6   3        0.34       19.25     20.61 o
  -2   6   3      163.75      138.00     32.26 o
  -1   6   3       18.14        1.36     17.62 o
   0   6   3       23.19       15.74     10.18 o
   1   6   3       26.63       26.17     14.12 o
   2   6   3       19.08       24.46     14.78 o
   3   6   3        1.16       -1.22     11.47 o
   4   6   3        2.11       11.18     22.10 o
   5   6   3        1.40       -2.99     14.78 o
   6   6   3        0.44       -0.63     11.57 o
   7   6   3        5.13       18.02     13.06 o
 -22   0   4      142.75      111.97     24.94 o
 -21   0   4        6.29       10.57     14.37 o
 -20   0   4      119.25      114.96     24.40 o
 -19   0   4       36.67       23.86     14.37 o
 -18   0   4       32.18       50.70     17.08 o
 -17   0   4      907.56      836.69     49.34 o
 -16   0   4        1.12       -3.14      6.62 o
 -15   0   4      610.13      639.52     28.93 o
 -14   0   4      152.82      137.33     15.91 o
 -13   0   4      157.55      159.22     15.86 o
 -12   0   4      150.78      171.80     12.22 o
 -11   0   4     1438.35     1367.10     24.25 o
 -10   0   4      617.60      611.55     12.61 o
  -9   0   4     1399.30     1308.20     19.05 o
  -8   0   4     2458.45     2547.71     29.30 o
  -7   0   4        1.57       -0.61      1.60 o
  -6   0   4     9083.14     9243.66     76.08 o
  -5   0   4      296.76      278.40      6.65 o
  -4   0   4      139.16      132.15      5.17 o
  -3   0   4      148.73      117.71      4.98 o
  -2   0   4       51.80       42.10      3.57 o
  -1   0   4     1291.85     1202.19     15.65 o
   0   0   4     1031.33     1017.85     15.69 o
   1   0   4    11445.29    10840.74     90.59 o
   2   0   4      346.72      345.41      8.43 o
   3   0   4       32.98       22.20      2.65 o
   4   0   4       23.05       35.97      2.79 o
   5   0   4      533.32      585.58     10.07 o
   6   0   4      831.56      811.90     31.85 o
   7   0   4      319.93      302.47     13.00 o
   8   0   4      669.08      679.68     16.20 o
   9   0   4      382.98      419.34     12.78 o
  10   0   4     3123.05     3067.66     44.57 o
  11   0   4      338.36      350.61     32.72 o
  12   0   4      198.64      188.84     15.42 o
  13   0   4       49.30       59.56      9.08 o
  14   0   4        9.34       23.71      7.19 o
  15   0   4      213.23      220.44     16.97 o
  16   0   4       85.72       92.72     19.79 o
  17   0   4      288.54      309.63     35.52 o
  18   0   4      104.44      137.19     25.76 o
  19   0   4       98.14      134.21     26.30 o
  20   0   4        4.62       14.64     13.01 o
  21   0   4       57.60       49.07     18.71 o
 -22   1   4       27.84       31.93     11.59 o
 -21   1   4       48.37       39.99     12.83 o
 -20   1   4       17.91       27.77     11.18 o
 -19   1   4       40.53       40.78     20.61 o
 -18   1   4        9.86       17.51      9.05 o
 -17   1   4       45.09       33.62      8.18 o
 -16   1   4        7.60       -1.59      5.49 o
 -15   1   4       11.98        6.75      5.34 o
 -14   1   4        7.69        1.72      4.21 o
 -13   1   4      669.00      647.14     25.26 o
 -12   1   4      138.62      152.80     10.83 o
 -11   1   4      303.18      312.26     11.71 o
 -10   1   4      769.78      791.96     19.97 o
  -9   1   4       11.14       10.59      2.30 o
  -8   1   4     2710.40     2846.89     28.54 o
  -7   1   4      131.58      161.31      5.75 o
  -6   1   4        1.45        2.21      1.17 o
  -5   1   4      566.42      554.84      6.91 o
  -4   1   4     7209.94     7319.87     51.92 o
  -3   1   4     1218.88     1282.07     14.53 o
  -2   1   4      993.48      926.63     10.54 o
  -1   1   4      205.72      185.60      7.00 o
   0   1   4      166.33      154.39      4.26 o
   1   1   4      887.33      927.62     12.55 o
   2   1   4      496.22      601.25      8.40 o
   3   1   4     3860.07     3801.06     31.22 o
   4   1   4     1130.58     1065.10     13.22 o
   5   1   4       33.56       24.19      2.06 o
   6   1   4       97.74       81.46      4.14 o
   7   1   4        0.68        1.00      1.34 o
   8   1   4     2682.35     2627.57     25.75 o
   9   1   4       19.32       30.88      3.37 o
  10   1   4       23.90       24.17      4.20 o
  11   1   4      388.92      363.89     11.72 o
  12   1   4      234.37      243.75     11.06 o
  13   1   4      236.67      228.23     20.38 o
  14   1   4      114.60      107.42     10.28 o
  15   1   4       68.13       72.30      9.18 o
  16   1   4      286.01      299.33     19.72 o
  17   1   4       50.32       42.68     10.52 o
  18   1   4       39.27       42.54     10.99 o
  19   1   4       27.59       30.42     11.23 o
  20   1   4      147.24      131.45     18.24 o
  21   1   4       20.25       19.59     10.61 o
 -21   2   4       76.08       73.75     15.73 o
 -20   2   4        0.27       -1.81      6.84 o
 -19   2   4        0.58       -6.38      6.38 o
 -18   2   4       99.43       89.18     12.70 o
 -17   2   4       19.70        7.31      8.68 o
 -16   2   4        0.15       -0.41      5.05 o
 -15   2   4       21.06       18.95      5.26 o
 -14   2   4       87.37       83.47      8.16 o
 -13   2   4      162.85      189.31     11.29 o
 -12   2   4       19.45       28.13      5.08 o
 -11   2   4      925.96      883.71     19.72 o
 -10   2   4       83.73       95.92      9.48 o
  -9   2   4     3382.67     3545.72     39.09 o
  -8   2   4       14.83       13.64      1.98 o
  -7   2   4       12.39       21.37      3.08 o
  -6   2   4      457.09      451.78      7.83 o
  -5   2   4      551.77      612.00      8.37 o
  -4   2   4       58.88       58.55      3.53 o
  -3   2   4      209.63      209.76      7.44 o
  -2   2   4      246.29      231.09      8.13 o
  -1   2   4       58.17       61.54      6.30 o
   0   2   4     1090.89     1098.34     26.94 o
   1   2   4        0.83        8.03      2.63 o
   2   2   4      614.97      692.76     18.44 o
   3   2   4      788.63      750.38     11.47 o
   4   2   4       97.57      103.13      5.01 o
   5   2   4     3709.68     3553.04     34.50 o
   6   2   4      217.71      213.44     13.12 o
   7   2   4     2482.92     2428.88     29.73 o
   8   2   4      209.72      199.63      9.84 o
   9   2   4        1.88       -0.16      1.73 o
  10   2   4       10.51        7.67      2.88 o
  11   2   4       15.55       13.48      3.49 o
  12   2   4      628.35      639.57     15.42 o
  13   2   4      170.95      181.01      9.80 o
  14   2   4      312.03      323.27     16.26 o
  15   2   4        6.01        2.79      4.66 o
  16   2   4      132.12      122.27     11.82 o
  17   2   4        4.40       -0.04      5.79 o
  18   2   4        1.64       -2.97      6.31 o
  19   2   4        2.23       -3.44      6.52 o
  20   2   4       62.58       52.52     15.86 o
 -19   3   4       17.50       21.15     13.29 o
 -18   3   4        2.17       -1.63      8.95 o
 -17   3   4        2.34        0.48     13.56 o
 -16   3   4       78.30       74.65     13.81 o
 -15   3   4        0.36        9.23      8.27 o
 -14   3   4        9.21       19.97     10.03 o
 -13   3   4      164.64      151.59     18.98 o
 -12   3   4        5.65        3.87      5.60 o
 -11   3   4        0.33       -1.80      4.11 o
 -10   3   4       70.43       74.07      7.70 o
  -9   3   4      261.75      264.30     21.89 o
  -8   3   4        6.05        7.58      6.22 o
  -7   3   4       21.11        6.01      9.26 o
  -6   3   4       62.76       77.58     20.20 o
  -5   3   4       59.88       60.09      5.48 o
  -4   3   4      566.15      617.41     15.97 o
  -3   3   4     1492.46     1569.50     24.52 o
  -2   3   4        0.01       -1.26      2.27 o
  -1   3   4        0.87        1.33      2.57 o
   0   3   4       60.73       65.78      5.79 o
   1   3   4      688.29      703.72     17.34 o
   2   3   4        0.55       -0.85      2.69 o
   3   3   4       47.01       46.95      5.60 o
   4   3   4        5.53        6.20      2.85 o
   5   3   4      200.99      199.70     10.96 o
   6   3   4      239.35      235.92     12.00 o
   7   3   4        0.03        0.60      3.58 o
   8   3   4       43.03       36.04      4.56 o
   9   3   4       26.33       21.54      5.19 o
  10   3   4     1042.90     1078.20     29.96 o
  11   3   4      117.07      128.09     32.81 o
  12   3   4      395.10      377.94     42.05 o
  13   3   4       77.43       93.25     12.31 o
  14   3   4       37.49       36.70      9.69 o
  15   3   4       11.03       13.33      8.33 o
  16   3   4       14.52       12.53      8.06 o
  17   3   4       20.82       28.70     17.76 o
  18   3   4        0.74        4.61     11.12 o
  19   3   4        6.80       28.20     14.64 o
 -17   4   4       46.81       70.22     31.45 o
 -16   4   4       11.32       10.03     22.50 o
 -15   4   4        3.57      -15.73     17.35 o
 -14   4   4        9.06       39.58     23.86 o
 -13   4   4        3.36       -0.54     16.00 o
 -12   4   4      216.66      226.93     42.84 o
 -11   4   4      114.50       84.59     27.93 o
 -10   4   4      205.28      190.33     39.58 o
  -9   4   4      103.43      193.85     40.67 o
  -8   4   4       15.97       -2.71     12.47 o
  -7   4   4       67.84       88.85     16.80 o
  -6   4   4       39.62       26.45     20.33 o
  -5   4   4      132.04      140.06     18.67 o
  -4   4   4       41.32       41.87      9.23 o
  -3   4   4      157.39      145.73     10.58 o
  -2   4   4        0.07        4.59      3.35 o
  -1   4   4       89.36      104.39      7.92 o
   0   4   4      209.75      231.75     11.39 o
   1   4   4      202.22      202.10     11.52 o
   2   4   4        1.84        3.82      3.68 o
   3   4   4       61.47       77.69      8.32 o
   4   4   4     1399.90     1406.45     32.00 o
   5   4   4      199.03      180.46     12.98 o
   6   4   4       25.85       24.48      6.62 o
   7   4   4      106.05       98.14     17.76 o
   8   4   4       14.95       20.41      8.32 o
   9   4   4        3.33        8.89      7.09 o
  10   4   4        1.56        1.57      8.93 o
  11   4   4        4.02        8.74     10.42 o
  12   4   4       39.73       46.28     15.24 o
  13   4   4       54.18       40.01     14.91 o
  14   4   4      152.81      193.59     39.86 o
  15   4   4      116.39      111.43     29.55 o
  16   4   4       24.94       24.13     18.71 o
 -14   5   4      215.67      229.91     48.80 o
 -13   5   4       42.13       83.51     31.72 o
 -12   5   4       11.16       24.67     24.67 o
 -11   5   4        1.90        2.98     17.62 o
 -10   5   4      129.74      124.72     33.89 o
  -9   5   4        1.20        5.42     16.81 o
  -8   5   4      120.52       76.46     27.11 o
  -7   5   4       50.68       41.71     13.97 o
  -6   5   4        6.99        2.11      9.75 o
  -5   5   4       72.79       93.27     17.82 o
  -4   5   4      231.31      200.92     24.25 o
  -3   5   4        3.08       -8.14      8.14 o
  -2   5   4       47.58       42.54     10.88 o
  -1   5   4        0.61        9.61      6.92 o
   0   5   4      287.14      279.75     19.47 o
   1   5   4       30.83       22.17      8.21 o
   2   5   4      184.53      168.66     21.21 o
   3   5   4       53.16       61.83     16.36 o
   4   5   4       67.07       92.68     13.79 o
   5   5   4       84.45       88.22     13.63 o
   6   5   4       18.84       38.33     11.19 o
   7   5   4       13.82       10.80      8.60 o
   8   5   4      168.04      138.24     22.23 o
   9   5   4       25.34       51.80     16.02 o
  10   5   4        1.89        1.55     10.36 o
  11   5   4       46.65       79.28     19.89 o
  12   5   4       11.82       25.22     13.83 o
  13   5   4       11.66        6.73     12.60 o
  -7   6   4        0.53       -6.51     19.25 o
  -6   6   4       27.22       32.26     24.13 o
  -5   6   4       16.83       29.82     23.32 o
  -4   6   4       10.51       -7.86     16.27 o
  -3   6   4        3.25       14.37     20.61 o
  -2   6   4        2.95      -16.27     16.27 o
  -1   6   4        3.75       13.56     18.98 o
   0   6   4      110.83      145.15     26.29 o
   1   6   4       58.35       55.14     17.40 o
   2   6   4        0.74        5.07     11.77 o
   3   6   4       28.55       53.81     15.50 o
   4   6   4       57.72       70.99     37.28 o
   5   6   4        4.50       -1.67     11.50 o
   6   6   4       26.21       24.55     14.74 o
   7   6   4      247.14      301.49     47.72 o
 -22   1   5       43.88       51.96     13.44 o
 -21   1   5        6.61        2.09     10.17 o
 -20   1   5      156.88      197.85     21.45 o
 -19   1   5      470.74      526.02     33.58 o
 -18   1   5        8.44       -5.54      7.16 o
 -17   1   5      302.09      221.64     20.68 o
 -16   1   5       73.84       63.84     10.08 o
 -15   1   5      602.83      645.40     51.41 o
 -14   1   5       10.04        7.07      6.71 o
 -13   1   5      375.95      386.23     14.15 o
 -12   1   5      138.13      158.22     12.05 o
 -11   1   5       80.68       74.18      6.89 o
 -10   1   5        7.83        6.74      2.67 o
  -9   1   5     2605.77     2672.67     28.51 o
  -8   1   5       45.88       43.05      3.54 o
  -7   1   5       30.85       28.55      1.77 o
  -6   1   5       66.35       69.40      2.70 o
  -5   1   5      463.57      506.46      6.81 o
  -4   1   5      938.48      942.01     10.36 o
  -3   1   5      292.71      324.58      7.04 o
  -2   1   5        0.02        0.26      1.00 o
  -1   1   5      121.37      125.31      4.98 o
   0   1   5      147.72      134.17      4.62 o
   1   1   5      682.77      675.29      9.18 o
   2   1   5      980.36     1035.93     11.68 o
   3   1   5     1472.36     1395.80     15.99 o
   4   1   5     1389.41     1414.43     16.55 o
   5   1   5     1099.37     1159.86     15.16 o
   6   1   5     2907.60     2973.99     25.57 o
   7   1   5      128.88      132.48      6.36 o
   8   1   5      445.88      445.63      8.79 o
   9   1   5      435.67      456.89     10.41 o
  10   1   5       21.21       24.48      3.25 o
  11   1   5       38.53       34.00      4.57 o
  12   1   5      476.30      490.46     13.82 o
  13   1   5        2.18        0.11      3.11 o
  14   1   5       68.11       87.34      9.39 o
  15   1   5      138.53      129.48     12.79 o
  16   1   5      639.72      603.47     34.43 o
  17   1   5       40.65       43.07      9.01 o
  18   1   5       46.52       33.76      9.29 o
  19   1   5       10.01       15.34      8.32 o
  20   1   5       67.11       47.72     16.81 o
  21   1   5       29.67       24.51     11.43 o
 -21   2   5        3.25        4.10      8.13 o
 -20   2   5      201.60      157.89     45.55 o
 -19   2   5        2.06        5.68      6.97 o
 -18   2   5        7.67        2.44      6.45 o
 -17   2   5       41.91       62.23     11.39 o
 -16   2   5      452.97      454.54     38.77 o
 -15   2   5      157.57      153.88     17.96 o
 -14   2   5       22.70       20.75      5.33 o
 -13   2   5      790.94      782.08     19.99 o
 -12   2   5        4.58        5.56      3.69 o
 -11   2   5      557.81      505.82     15.35 o
 -10   2   5       24.67       24.27      6.85 o
  -9   2   5      165.85      193.88      9.25 o
  -8   2   5      352.14      332.63      7.75 o
  -7   2   5        0.93        2.29      1.55 o
  -6   2   5       31.25       31.99      1.87 o
  -5   2   5     1291.29     1333.86     15.48 o
  -4   2   5       10.06        8.66      1.59 o
  -3   2   5      223.60      225.20      8.79 o
  -2   2   5      503.37      444.42     16.44 o
  -1   2   5     1696.13     1750.59     27.15 o
   0   2   5      458.74      519.06     15.38 o
   1   2   5      386.15      432.28      8.04 o
   2   2   5      884.40      915.17     13.52 o
   3   2   5      212.21      221.57      7.20 o
   4   2   5      371.95      443.43     12.06 o
   5   2   5     9389.30     9469.74     81.81 o
   6   2   5       13.92       14.76      3.24 o
   7   2   5      538.34      520.61     13.83 o
   8   2   5        1.37        1.69      1.60 o
   9   2   5     1043.47     1004.65     26.37 o
  10   2   5        0.22        1.98      2.56 o
  11   2   5        3.76        2.48      3.09 o
  12   2   5       29.42       28.49      5.39 o
  13   2   5       37.63       56.20      8.45 o
  14   2   5      464.48      401.73     14.65 o
  15   2   5        0.10        0.71      3.59 o
  16   2   5       74.02       67.11      8.92 o
  17   2   5      120.39      142.17     28.74 o
  18   2   5       31.36       31.46     10.30 o
  19   2   5        1.62        0.12     11.66 o
  20   2   5        0.90       -6.73      6.73 o
 -19   3   5       29.09       16.81     11.12 o
 -18   3   5        6.68       11.66     10.30 o
 -17   3   5        0.18        0.66      8.15 o
 -16   3   5      252.81      215.29     21.59 o
 -15   3   5      174.49      187.55     19.26 o
 -14   3   5       55.27       54.30     11.29 o
 -13   3   5      217.77      234.59     19.42 o
 -12   3   5      394.46      346.68     70.49 o
 -11   3   5       52.92       47.53      6.96 o
 -10   3   5      102.15       98.51      8.95 o
  -9   3   5      735.85      741.66     17.69 o
  -8   3   5        1.16        2.35      5.84 o
  -7   3   5      497.08      533.24     27.84 o
  -6   3   5       10.57       18.57      6.87 o
  -5   3   5      157.67      164.87     12.00 o
  -4   3   5       70.76       79.26      6.50 o
  -3   3   5       15.83       20.34      4.40 o
  -2   3   5       26.99       28.22      4.58 o
  -1   3   5      615.61      614.47     16.25 o
   0   3   5      889.98      879.49     21.63 o
   1   3   5       61.27       71.71      7.36 o
   2   3   5      443.27      445.90     15.58 o
   3   3   5      543.18      504.44     16.23 o
   4   3   5      248.17      257.96     19.32 o
   5   3   5       44.66       49.98      5.83 o
   6   3   5      709.03      668.38     19.25 o
   7   3   5        3.89        3.84      2.74 o
   8   3   5     1109.14     1094.27     22.08 o
   9   3   5     2456.57     2468.56     38.24 o
  10   3   5        0.03        1.25      5.02 o
  11   3   5      373.73      343.67     20.88 o
  12   3   5      243.60      301.67     22.67 o
  13   3   5      384.77      355.35     25.98 o
  14   3   5       38.95       34.11     11.39 o
  15   3   5        2.01        3.84      6.98 o
  16   3   5       90.66       85.65     14.75 o
  17   3   5        3.56       -0.92      9.08 o
  18   3   5       46.11       51.51     16.81 o
 -17   4   5       15.71       29.28     26.03 o
 -16   4   5        1.49        0.00     21.15 o
 -15   4   5       30.17       -8.95     17.89 o
 -14   4   5      137.65      181.65     42.57 o
 -13   4   5        4.33       17.89     18.44 o
 -12   4   5       20.88       35.79     19.79 o
 -11   4   5      163.12      204.70     40.40 o
 -10   4   5       53.93       50.43     22.77 o
  -9   4   5      331.91      300.68     47.99 o
  -8   4   5       24.28       25.49     18.17 o
  -7   4   5      201.66      305.83     46.36 o
  -6   4   5       45.80       57.51     14.04 o
  -5   4   5      561.22      645.82     66.15 o
  -4   4   5      119.88      120.30     10.77 o
  -3   4   5        6.02        6.79      4.53 o
  -2   4   5       46.28       51.25      6.72 o
  -1   4   5      147.62      149.16      9.81 o
   0   4   5       82.38       90.48      8.43 o
   1   4   5       73.54       75.16      7.90 o
   2   4   5      423.66      441.99     24.18 o
   3   4   5      108.17      101.88     12.49 o
   4   4   5      658.07      604.46     36.68 o
   5   4   5       50.90       37.20      7.15 o
   6   4   5        5.94       13.47      6.02 o
   7   4   5      168.39      202.72     24.11 o
   8   4   5        1.49       -5.53      5.53 o
   9   4   5        5.51       -1.63      6.41 o
  10   4   5        0.08        6.07      7.46 o
  11   4   5       32.32       24.40     16.54 o
  12   4   5      146.49      108.72     27.11 o
  13   4   5       60.90       87.03     26.03 o
  14   4   5       15.94       35.52     18.44 o
  15   4   5       77.36       17.89     14.91 o
  16   4   5       25.62       17.62     18.98 o
 -13   5   5       14.34       30.09     23.59 o
 -12   5   5       20.35       30.37     23.59 o
 -11   5   5        8.15       10.57     18.17 o
 -10   5   5      231.86      222.05     42.57 o
  -9   5   5       33.30       15.73     19.25 o
  -8   5   5      219.73      195.96     25.78 o
  -7   5   5       51.72       67.32     16.78 o
  -6   5   5        1.75       -2.50      9.88 o
  -5   5   5        1.91        9.19     10.75 o
  -4   5   5       31.64       23.70     12.25 o
  -3   5   5       60.16       61.83     16.20 o
  -2   5   5       18.46       24.57      8.86 o
  -1   5   5      275.80      257.73     22.05 o
   0   5   5      342.70      339.32     25.18 o
   1   5   5       12.46       15.49      7.69 o
   2   5   5      176.91      177.69     25.28 o
   3   5   5        7.51        4.45      7.23 o
   4   5   5       40.88       22.79      9.82 o
   5   5   5       84.35      116.72     20.16 o
   6   5   5       26.57       34.29     11.79 o
   7   5   5       20.49        7.03     10.68 o
   8   5   5        0.93       -3.10     12.07 o
   9   5   5       35.89       44.64     15.83 o
  10   5   5       12.87       -0.34     10.81 o
  11   5   5       76.92       51.51     21.69 o
  12   5   5        0.01       -3.80     11.93 o
  -7   6   5        0.46       -0.54     18.17 o
  -6   6   5        7.31       11.66     20.88 o
  -5   6   5        9.26       21.96     24.67 o
  -3   6   5        0.11       19.52     20.88 o
  -2   6   5        5.11       11.93     18.98 o
  -1   6   5        2.82        0.81     16.00 o
   0   6   5       70.91       38.77     23.86 o
   1   6   5       19.37       13.83     16.27 o
   2   6   5        3.24       23.86     16.00 o
   3   6   5        2.03       14.91     16.00 o
   4   6   5        0.39       -0.54     12.47 o
   5   6   5        0.25        1.36     13.83 o
   6   6   5       13.83        5.15     15.45 o
 -22   0   6       50.69       21.15     16.81 o
 -21   0   6        1.95        3.25     13.56 o
 -20   0   6        0.07       -2.71     12.74 o
 -19   0   6      270.90      266.52     35.52 o
 -18   0   6      177.90      140.99     26.03 o
 -17   0   6      131.82      152.10     27.11 o
 -16   0   6      391.41      353.22     27.12 o
 -15   0   6     1252.05     1311.33     43.50 o
 -14   0   6       20.02       12.20      7.25 o
 -13   0   6     1149.64     1202.59     39.10 o
 -12   0   6      243.04      302.77     39.86 o
 -11   0   6      564.14      566.32     16.35 o
 -10   0   6      389.95      396.73     14.70 o
  -9   0   6      260.27      233.58      9.64 o
  -8   0   6        5.83       13.28      2.65 o
  -7   0   6     1698.45     1654.29     22.24 o
  -6   0   6     1668.62     1666.63     21.88 o
  -5   0   6    11670.78    12321.58    108.06 o
  -4   0   6     2358.13     2377.18     31.15 o
  -3   0   6      271.51      259.48      7.46 o
  -2   0   6       54.21       40.05      3.48 o
  -1   0   6     6718.61     6948.27     69.33 o
   0   0   6     2059.95     2008.15     28.84 o
   1   0   6      100.33       93.07      5.17 o
   2   0   6      473.37      425.63      9.68 o
   3   0   6      712.10      674.14     14.79 o
   4   0   6       11.22        9.19      2.19 o
   5   0   6        3.88       -0.05      1.48 o
   6   0   6       65.68       80.65      6.03 o
   7   0   6        5.96        5.95      2.34 o
   8   0   6      908.07      848.03     19.36 o
   9   0   6       19.50       18.84      4.70 o
  10   0   6       21.34       21.34      4.44 o
  11   0   6     1570.36     1565.02     36.89 o
  12   0   6      363.97      358.93     21.72 o
  13   0   6        0.01       -1.82      4.89 o
  14   0   6       22.76       23.99     10.45 o
  15   0   6      582.34      586.89     34.57 o
  16   0   6      112.35      110.89     22.50 o
  17   0   6        2.51        0.81      9.76 o
  18   0   6      169.29      148.31     26.84 o
  19   0   6        0.48      -11.12     11.12 o
  20   0   6      363.54      321.28     40.40 o
  21   0   6       91.26       70.22     21.69 o
 -21   1   6      180.90      143.58     18.95 o
 -20   1   6       16.22       22.14     10.81 o
 -19   1   6      101.47       92.18     21.15 o
 -18   1   6      436.68      486.95     74.97 o
 -17   1   6       55.08       31.71      9.84 o
 -16   1   6      106.18       99.56     21.48 o
 -15   1   6        3.26        2.09      5.65 o
 -14   1   6      582.22      534.81     23.80 o
 -13   1   6      192.59      204.82     12.08 o
 -12   1   6      301.51      327.69     20.07 o
 -11   1   6      513.09      539.46     14.24 o
 -10   1   6       31.92       35.83      4.67 o
  -9   1   6      201.42      248.94     11.91 o
  -8   1   6     1093.93     1116.56     11.99 o
  -7   1   6     1201.36     1266.67     13.02 o
  -6   1   6      759.47      734.81      9.75 o
  -5   1   6     1537.76     1551.94     16.18 o
  -4   1   6     1300.43     1278.92     16.15 o
  -3   1   6      689.37      688.75      9.43 o
  -2   1   6      683.18      655.58      9.18 o
  -1   1   6      248.56      272.32      9.25 o
   0   1   6       89.02       71.49      3.59 o
   1   1   6       45.07       34.77      2.91 o
   2   1   6      355.59      333.84      7.56 o
   3   1   6      191.01      229.00      5.80 o
   4   1   6     3454.60     3520.84     30.74 o
   6   1   6      345.26      335.89      7.45 o
   7   1   6      359.99      358.00      8.99 o
   8   1   6      749.55      763.99     13.00 o
   9   1   6      415.27      428.73     10.34 o
  10   1   6      146.57      132.51      8.17 o
  11   1   6      297.30      286.62     12.04 o
  12   1   6       19.85       21.73      4.34 o
  13   1   6      574.03      583.91     15.71 o
  14   1   6      456.43      450.70     39.41 o
  15   1   6       13.32        8.44     10.22 o
  16   1   6      205.92      220.35     17.54 o
  17   1   6       55.90       77.32     14.69 o
  18   1   6      272.57      247.67     25.79 o
  19   1   6       21.26       30.94      9.63 o
  20   1   6       95.72       79.44     15.43 o
 -21   2   6        3.82        7.20      7.82 o
 -20   2   6        1.19        2.40      6.72 o
 -19   2   6        1.29       16.01      8.34 o
 -18   2   6       97.55      128.13     29.01 o
 -17   2   6      163.01      183.58     17.57 o
 -16   2   6       76.40       87.52     12.37 o
 -15   2   6        5.11        7.00      5.68 o
 -14   2   6        4.13        7.09      4.30 o
 -13   2   6       20.71       14.74      5.14 o
 -12   2   6        8.38        4.74      3.89 o
 -11   2   6      401.42      382.91     13.99 o
 -10   2   6      239.48      270.90     11.97 o
  -9   2   6      235.78      239.75     10.55 o
  -8   2   6      292.59      281.65     10.50 o
  -7   2   6       67.59       64.58      4.72 o
  -6   2   6      895.64      972.62     12.88 o
  -5   2   6      412.23      454.28      6.91 o
  -4   2   6        4.31        4.01      1.28 o
  -3   2   6       61.04       61.22      3.25 o
  -2   2   6     1053.72     1123.79     12.83 o
  -1   2   6     4627.44     4857.74     70.04 o
   0   2   6      358.79      369.05      8.52 o
   1   2   6       73.79       73.91      6.07 o
   2   2   6       39.26       31.51      3.28 o
   3   2   6       22.76       26.85      3.21 o
   4   2   6       61.55       67.21      5.52 o
   5   2   6      667.77      710.79     20.43 o
   6   2   6      664.11      628.71      9.80 o
   7   2   6        9.58        9.45      1.96 o
   8   2   6       34.37       35.94      5.67 o
   9   2   6      118.57      111.90      7.41 o
  10   2   6      483.54      458.72     14.99 o
  11   2   6       52.19       51.33      5.64 o
  12   2   6      477.47      466.29     18.23 o
  13   2   6       20.98       23.37      6.11 o
  14   2   6      168.20      147.88     13.52 o
  15   2   6      102.43      102.41      9.07 o
  16   2   6       48.83       44.91      6.67 o
  17   2   6      134.76      134.43     13.60 o
  18   2   6       38.88       43.07      7.96 o
  19   2   6       23.94       17.97      6.65 o
 -19   3   6       14.61       17.62     12.20 o
 -18   3   6        0.06       -4.07      8.95 o
 -17   3   6        0.05       -1.63      8.68 o
 -16   3   6      147.88      115.57     31.72 o
 -15   3   6      103.57      101.52     14.98 o
 -14   3   6       36.58       40.60      9.94 o
 -13   3   6       67.31       76.26     22.37 o
 -12   3   6       32.23       35.05      9.90 o
 -11   3   6       43.16       26.08      7.73 o
 -10   3   6       86.98       77.42      7.89 o
  -9   3   6      495.01      542.62     17.53 o
  -8   3   6        3.52        4.71      5.98 o
  -7   3   6      105.61       93.73     12.78 o
  -6   3   6       82.24       75.87     15.33 o
  -5   3   6       51.87       59.55      7.64 o
  -4   3   6       28.40       26.43      4.89 o
  -3   3   6       89.00      103.85      8.53 o
  -2   3   6        3.67        6.03      3.80 o
  -1   3   6       91.72       80.21      7.62 o
   0   3   6       45.13       54.94      6.62 o
   1   3   6        3.99        6.98      3.73 o
   2   3   6        1.39        2.76      3.29 o
   3   3   6        6.48        4.92      3.98 o
   4   3   6        0.53        2.34      3.45 o
   5   3   6      100.39       86.06     16.47 o
   6   3   6      468.52      453.99     11.59 o
   7   3   6      362.54      359.72     13.63 o
   8   3   6      334.00      340.38     18.18 o
   9   3   6     1082.10     1050.54     24.89 o
  10   3   6       65.58       72.06     13.15 o
  11   3   6        3.26        7.88      5.45 o
  12   3   6        0.83       -3.77      5.71 o
  13   3   6       17.32       13.73      7.76 o
  14   3   6        0.88        5.65      7.19 o
  15   3   6       13.93       25.39     11.12 o
  16   3   6       11.51        8.51      8.18 o
  17   3   6        0.06        9.33      8.14 o
  18   3   6       84.13       89.74     20.33 o
 -17   4   6       10.79        7.59     23.05 o
 -16   4   6        0.08      -13.01     18.44 o
 -15   4   6        0.28       23.59     21.42 o
 -14   4   6        0.86       -1.08     19.25 o
 -13   4   6       14.00       23.59     21.69 o
 -12   4   6       45.02       15.45     17.62 o
 -11   4   6       94.18       60.46     24.94 o
 -10   4   6      237.71      284.95     48.26 o
  -9   4   6      162.81      224.76     41.75 o
  -8   4   6        0.44        8.95     14.37 o
  -7   4   6      494.90      597.02     65.61 o
  -6   4   6       26.75       10.85     16.54 o
  -5   4   6      109.37      133.16     19.80 o
  -4   4   6        4.69       -0.03      5.25 o
  -3   4   6       84.75       93.63     25.01 o
  -2   4   6       40.76       44.50      7.23 o
  -1   4   6      139.98      120.22     10.80 o
   0   4   6      517.08      537.31     21.66 o
   1   4   6        9.71        4.31      4.51 o
   2   4   6       10.13        7.31      4.59 o
   3   4   6      126.97      122.02     11.14 o
   4   4   6      488.78      428.15     20.24 o
   5   4   6       68.54       69.23     11.94 o
   6   4   6       27.13       29.74      7.86 o
   7   4   6       11.43       14.82      9.18 o
   8   4   6      149.86      102.79     19.25 o
   9   4   6       41.75       40.52     16.81 o
  10   4   6        1.04       14.61      9.75 o
  11   4   6        2.53       -4.07      6.76 o
  12   4   6        0.63        1.08     12.47 o
  13   4   6       68.22       36.33     18.71 o
  14   4   6        4.95       -7.32     11.39 o
  15   4   6        0.34       -1.36     12.47 o
  16   4   6       17.86       19.25     18.44 o
 -13   5   6        6.23       26.03     21.96 o
 -12   5   6        0.52       -3.25     19.52 o
 -11   5   6      243.55      169.72     38.50 o
 -10   5   6       18.66        8.95     19.25 o
  -9   5   6       39.22       54.93     23.72 o
  -8   5   6       90.25       99.94     20.03 o
  -7   5   6      116.66      104.62     20.11 o
  -6   5   6       33.51       36.56     14.98 o
  -5   5   6      109.40      111.67     35.38 o
  -4   5   6       27.14       13.15     12.05 o
  -3   5   6       35.23       19.33     12.94 o
  -2   5   6        0.58       -2.03      6.97 o
  -1   5   6        2.26        3.03      7.16 o
   0   5   6       31.65       26.45     10.78 o
   1   5   6       60.54       78.24     13.37 o
   2   5   6       64.98       69.13     13.03 o
   3   5   6       18.30       12.17     10.06 o
   4   5   6      141.62      178.42     23.08 o
   5   5   6      166.02      121.74     27.38 o
   6   5   6       11.17        5.42     12.20 o
   7   5   6      107.96      161.05     31.99 o
   8   5   6       44.93       17.62     15.73 o
   9   5   6       27.68       17.62     15.73 o
  10   5   6      110.25       91.64     25.49 o
  11   5   6       51.47       31.99     18.71 o
  -6   6   6        3.17       13.29     21.42 o
  -5   6   6       42.37       78.90     33.08 o
  -4   6   6      125.87      114.96     30.37 o
  -3   6   6        1.73       -2.71     17.35 o
  -2   6   6        3.95        8.95     20.61 o
  -1   6   6      142.78      113.06     30.09 o
   0   6   6       86.18      113.60     33.89 o
   1   6   6       12.38       -1.90     13.56 o
   2   6   6        9.69       26.03     17.62 o
   3   6   6       98.47      117.94     30.91 o
   4   6   6       16.00       17.89     16.00 o
   5   6   6        3.64        5.69     14.91 o
 -21   1   7        1.64       -2.39      9.17 o
 -20   1   7       29.86       32.34     11.41 o
 -19   1   7        8.88        4.37      8.41 o
 -18   1   7       22.80       17.08     10.85 o
 -17   1   7        8.23       13.25     12.74 o
 -16   1   7      154.98      131.52     25.62 o
 -15   1   7       46.32       27.03      7.62 o
 -14   1   7       56.46       51.73     13.60 o
 -13   1   7      613.18      671.62     20.97 o
 -12   1   7      308.30      300.17     12.97 o
 -11   1   7      336.15      366.86     13.56 o
 -10   1   7      161.29      141.51      8.46 o
  -9   1   7        3.01        2.33      2.15 o
  -8   1   7       35.32       30.97      2.92 o
  -7   1   7      466.08      520.00      8.29 o
  -6   1   7      219.66      237.60      6.92 o
  -5   1   7     1171.15     1223.23     14.44 o
  -4   1   7      340.32      319.24      7.04 o
  -3   1   7      132.12      151.88      5.06 o
  -2   1   7        8.69        3.53      1.33 o
  -1   1   7       33.05       40.99      3.33 o
   0   1   7      181.68      201.11      5.88 o
   1   1   7      818.89      898.12     12.01 o
   2   1   7       68.59       58.98      3.78 o
   3   1   7     1302.72     1364.34     16.12 o
   4   1   7       16.45        7.58      1.87 o
   5   1   7       43.43       53.71      3.75 o
   6   1   7       11.80       14.72      2.37 o
   7   1   7      132.14      156.22      7.22 o
   8   1   7      190.81      184.58      7.16 o
   9   1   7      141.48      136.42      7.43 o
  10   1   7        0.80       -0.41      2.24 o
  11   1   7       33.17       27.72      4.91 o
  12   1   7       31.54       26.80      4.70 o
  13   1   7        2.15       -1.99      3.52 o
  14   1   7      228.02      220.65     16.48 o
  15   1   7       29.60       45.30      9.01 o
  16   1   7      222.57      201.26     36.09 o
  17   1   7        5.92        2.59      9.49 o
  18   1   7      155.38      124.73     14.53 o
  19   1   7       15.14        4.13      8.87 o
  20   1   7       67.33       68.65     33.89 o
 -20   2   7        5.17       -1.04      7.32 o
 -19   2   7       88.40      123.93     15.52 o
 -18   2   7       49.79       60.45     11.52 o
 -17   2   7       94.04       80.24     18.17 o
 -16   2   7      122.68      132.42     38.50 o
 -15   2   7       26.77       29.02      7.47 o
 -14   2   7        1.92        3.25      4.43 o
 -13   2   7       89.25       84.85      8.15 o
 -12   2   7      590.06      562.02     17.60 o
 -11   2   7      158.32      153.22     10.06 o
 -10   2   7      383.32      371.15     13.70 o
  -9   2   7      926.03      964.82     20.73 o
  -8   2   7       66.62       66.65      6.80 o
  -7   2   7      142.19      138.84      7.17 o
  -6   2   7     1009.13      997.97     17.42 o
  -5   2   7      155.79      144.31      5.14 o
  -4   2   7      777.91      770.91     10.32 o
  -3   2   7      222.99      204.79      7.51 o
  -2   2   7        2.22       -0.37      1.24 o
  -1   2   7      548.58      540.11      9.71 o
   0   2   7      344.68      323.56      6.27 o
   1   2   7      105.32       97.94      4.21 o
   2   2   7        3.30        5.03      1.55 o
   3   2   7      460.02      452.71      8.00 o
   4   2   7     1601.43     1627.31     18.59 o
   5   2   7      235.34      237.56     10.93 o
   6   2   7      412.43      392.50     10.43 o
   7   2   7      193.83      196.80      9.42 o
   8   2   7      212.84      198.94      8.11 o
   9   2   7      269.99      266.59     10.23 o
  10   2   7      514.17      524.93     13.76 o
  11   2   7       95.13       98.27      7.77 o
  12   2   7      574.42      589.27     20.17 o
  13   2   7       11.53        9.23      5.15 o
  14   2   7        1.67        0.88      4.42 o
  15   2   7       21.68       24.57      6.91 o
  16   2   7      122.24      136.71     12.99 o
  17   2   7       19.32       12.73      7.77 o
  18   2   7        1.33       -7.61      8.27 o
  19   2   7        1.80        7.93      7.84 o
 -19   3   7       59.07       60.19     16.81 o
 -18   3   7       13.80       29.01     13.56 o
 -17   3   7        3.65       -1.08      8.95 o
 -16   3   7      164.03      182.60     20.07 o
 -15   3   7        3.47        9.83      8.14 o
 -14   3   7       51.63       56.09     33.89 o
 -13   3   7       30.41       24.61      8.34 o
 -12   3   7       26.39       19.37      7.61 o
 -11   3   7      138.48      170.83     15.46 o
 -10   3   7      533.61      569.24     22.95 o
  -9   3   7      319.19      334.83     17.42 o
  -8   3   7      970.40      910.45     34.62 o
  -7   3   7      459.73      439.13     41.52 o
  -6   3   7      857.34      859.08     42.09 o
  -5   3   7       30.28       23.63      5.55 o
  -4   3   7      104.41      105.23     11.39 o
  -3   3   7       11.69       17.82      4.90 o
  -2   3   7      806.01      778.14     22.93 o
  -1   3   7      141.27      163.74     12.03 o
   0   3   7       91.13      100.37     12.33 o
   1   3   7        2.52        0.77      3.16 o
   2   3   7      327.21      320.78     16.08 o
   3   3   7        7.69       13.49      4.24 o
   4   3   7        9.79        7.09      3.92 o
   5   3   7      200.69      190.11      7.86 o
   6   3   7      405.40      372.36     13.01 o
   7   3   7       37.41       38.46      7.65 o
   8   3   7     1309.85     1326.97     28.71 o
   9   3   7      473.71      477.37     18.61 o
  10   3   7      576.06      638.14     24.42 o
  11   3   7       15.37        8.27     11.15 o
  12   3   7        0.94        7.59      6.51 o
  13   3   7       18.24       15.77      8.01 o
  14   3   7      183.41      193.84     36.06 o
  15   3   7        0.26        3.96      8.68 o
  16   3   7        3.93        4.94      8.14 o
  17   3   7       43.24       34.20     14.64 o
 -16   4   7        5.74       13.29     20.61 o
 -15   4   7        0.10       -3.52     18.44 o
 -14   4   7       90.90       55.04     26.57 o
 -13   4   7       68.98       79.71     28.74 o
 -12   4   7      512.78      456.03     62.09 o
 -11   4   7       77.45       76.46     26.84 o
 -10   4   7      176.87      235.88     45.01 o
  -9   4   7      185.02      219.07     41.48 o
  -8   4   7      185.69      151.83     35.25 o
  -7   4   7      333.66      342.43     50.16 o
  -6   4   7      186.81      168.64     34.43 o
  -5   4   7      180.78      180.43     29.69 o
  -4   4   7      122.01      116.12     29.41 o
  -3   4   7      478.45      496.27     25.83 o
  -2   4   7       58.15       37.53      8.93 o
  -1   4   7      146.63      151.30     13.54 o
   0   4   7       57.50       45.11      8.09 o
   1   4   7        3.51        2.84      4.95 o
   2   4   7      101.64       85.56     10.10 o
   3   4   7      301.37      304.99     17.14 o
   4   4   7      614.20      587.24     23.52 o
   5   4   7       82.54       49.49     13.62 o
   6   4   7      132.10      125.46     13.94 o
   7   4   7      179.99      155.53     20.47 o
   8   4   7        4.03        5.29      7.67 o
   9   4   7      288.85      278.23     27.66 o
  10   4   7       58.68       53.10     13.70 o
  11   4   7       21.25       34.80     12.70 o
  12   4   7      242.49      166.20     31.72 o
  13   4   7      461.50      466.61     56.39 o
  14   4   7       82.53      117.67     29.82 o
  15   4   7       44.50       50.70     20.61 o
 -12   5   7       32.18       10.03     21.69 o
 -11   5   7      117.74      123.63     34.43 o
 -10   5   7        0.44       -8.40     17.62 o
  -9   5   7       15.62       44.19     25.76 o
  -8   5   7       20.90       31.11     18.57 o
  -7   5   7      281.90      264.59     81.34 o
  -6   5   7      181.01      185.61     24.94 o
  -5   5   7        8.75        0.00     10.83 o
  -4   5   7       33.12       52.87     15.43 o
  -3   5   7       59.92       97.54     18.67 o
  -2   5   7        5.35        5.78     11.07 o
  -1   5   7        1.22        4.29      7.43 o
   0   5   7       96.17       80.59     14.84 o
   1   5   7        2.93       11.16      8.27 o
   2   5   7       29.09       28.19      9.77 o
   3   5   7        9.60       10.70     12.61 o
   4   5   7       25.54       27.65     16.00 o
   5   5   7        0.46       -2.98     10.30 o
   6   5   7       12.18        8.40     13.01 o
   7   5   7       53.06       71.03     21.42 o
   8   5   7       43.77       36.06     18.71 o
   9   5   7        3.15       20.33     15.45 o
  10   5   7       86.30       95.17     27.11 o
  11   5   7       47.37       36.33     19.52 o
  -5   6   7        0.60        2.17     18.71 o
  -4   6   7        4.71       15.73     22.50 o
  -3   6   7       14.04      -12.20     17.89 o
  -2   6   7       19.88       49.62     27.38 o
  -1   6   7        6.33      -13.29     17.62 o
   0   6   7        3.15      -17.08     17.08 o
   1   6   7       22.53       18.44     14.91 o
   2   6   7        3.22       -0.27     12.74 o
   3   6   7        1.69       18.44     14.91 o
   4   6   7        8.83       26.03     18.17 o
 -21   0   8      158.52      104.65     26.30 o
 -20   0   8       82.83       58.29     20.88 o
 -19   0   8      101.28       74.02     22.50 o
 -18   0   8      911.96      922.91     56.67 o
 -17   0   8      657.86      634.16     45.55 o
 -16   0   8       12.55       14.91      9.67 o
 -15   0   8       27.69       60.83     12.97 o
 -14   0   8     2472.00     2299.01     60.19 o
 -13   0   8        4.08        0.68      6.13 o
 -12   0   8      186.53      235.84     20.19 o
 -11   0   8      101.92       79.78      9.69 o
 -10   0   8      432.88      447.04     15.30 o
  -9   0   8      604.22      560.13     16.06 o
  -8   0   8     1458.44     1406.46     26.52 o
  -7   0   8     2568.63     2891.25     42.19 o
  -6   0   8      420.73      401.98     12.52 o
  -5   0   8      293.68      245.15     10.44 o
  -4   0   8     2503.39     2617.71     37.71 o
  -3   0   8     1193.01     1395.64     35.85 o
  -2   0   8     1409.55     1432.03     24.63 o
  -1   0   8        0.22        3.88      2.17 o
   0   0   8        0.69       -1.68      1.68 o
   1   0   8     1099.45     1070.51     20.61 o
   2   0   8        2.94       -0.15      3.09 o
   3   0   8      159.58      167.62      9.24 o
   4   0   8     1602.85     1515.29     23.88 o
   5   0   8      528.06      526.21     11.74 o
   6   0   8        3.29        3.61      2.47 o
   7   0   8     5657.90     5748.69     67.13 o
   8   0   8      857.22      816.43     20.21 o
   9   0   8       22.47       19.42      4.55 o
  10   0   8        0.11       -0.56      3.06 o
  11   0   8     1803.05     1857.36     53.10 o
  12   0   8       32.56       41.33      8.47 o
  13   0   8       29.83       42.73     12.47 o
  14   0   8      348.08      369.82     37.14 o
  15   0   8        5.87        9.49     10.57 o
  16   0   8       20.21       44.19     15.45 o
  17   0   8      211.93      225.58     31.45 o
  18   0   8      804.30      860.01     53.68 o
  19   0   8       23.91       55.58     19.79 o
  20   0   8       86.68      113.06     25.21 o
 -21   1   8      108.11       99.36     17.01 o
 -20   1   8       17.51       52.39     13.79 o
 -19   1   8       50.89       54.69     12.87 o
 -18   1   8       11.68        5.18      8.95 o
 -17   1   8      258.41      241.60     22.33 o
 -16   1   8      154.04      141.81     16.67 o
 -15   1   8       58.31       69.00     12.70 o
 -14   1   8      197.45      234.98     20.80 o
 -13   1   8     1153.37     1107.74     27.98 o
 -12   1   8      517.53      515.59     17.18 o
 -11   1   8        0.29       -0.55      3.55 o
 -10   1   8     1308.38     1270.84     24.88 o
  -9   1   8      155.12      140.90      8.12 o
  -8   1   8       78.42       81.50      5.62 o
  -7   1   8      314.77      329.10      8.38 o
  -6   1   8      782.83      734.20     11.28 o
  -5   1   8       76.02      105.00      4.85 o
  -4   1   8       15.11        9.88      1.96 o
  -3   1   8     3907.62     4069.60     34.96 o
  -2   1   8      544.64      571.39     10.50 o
  -1   1   8     1315.79     1367.45     17.23 o
   0   1   8      114.64       98.65      5.04 o
   1   1   8     2077.13     2178.25     22.26 o
   2   1   8      605.91      555.11     13.59 o
   3   1   8     1294.60     1343.74     16.68 o
   4   1   8       78.80       79.10      4.47 o
   5   1   8       46.30       36.29      3.21 o
   6   1   8      153.11      152.87      8.13 o
   7   1   8        2.63        1.22      1.83 o
   8   1   8      453.61      479.62     10.33 o
   9   1   8       24.22       26.83      3.37 o
  10   1   8        0.04       -0.82      2.15 o
  11   1   8      112.72      102.96      7.80 o
  12   1   8      176.23      179.38     11.05 o
  13   1   8       44.84       47.87      6.64 o
  14   1   8      158.35      151.25     12.19 o
  15   1   8       13.00        6.86      6.76 o
  16   1   8      117.85      125.51     14.00 o
  17   1   8       84.77       80.79     12.20 o
  18   1   8      112.56      109.46     16.75 o
  19   1   8       16.54       16.94     10.38 o
 -20   2   8       25.18       39.20     11.52 o
 -19   2   8       63.19       66.72     11.84 o
 -18   2   8       29.75       24.57      9.13 o
 -17   2   8      258.10      271.84     21.48 o
 -16   2   8        3.19        5.05      6.64 o
 -15   2   8      243.77      244.58     23.64 o
 -14   2   8        4.77        2.46      4.96 o
 -13   2   8       28.64       33.26      6.28 o
 -12   2   8        1.67        3.61      4.14 o
 -11   2   8       11.44       10.10      4.30 o
 -10   2   8      422.81      411.36     19.05 o
  -9   2   8      229.85      231.63     11.90 o
  -8   2   8       75.87       88.27      7.42 o
  -7   2   8      486.79      469.98     15.90 o
  -6   2   8        4.54        3.76      2.53 o
  -5   2   8       49.21       55.36      4.60 o
  -4   2   8      110.77      121.31      9.00 o
  -3   2   8        0.79        1.76      1.89 o
  -2   2   8       90.50      101.14      5.25 o
  -1   2   8     1631.11     1601.73     25.40 o
   0   2   8      119.35      125.30      6.38 o
   1   2   8      399.40      383.99      8.32 o
   2   2   8       18.22       15.78      2.36 o
   3   2   8      501.80      524.69      9.71 o
   4   2   8      251.69      250.01      8.86 o
   5   2   8       31.29       34.63      3.80 o
   6   2   8        9.67        8.70      2.55 o
   7   2   8       67.56       71.60      5.71 o
   8   2   8      256.31      255.34      9.60 o
   9   2   8      207.54      212.37     10.29 o
  10   2   8      241.67      237.17     11.05 o
  11   2   8       37.00       36.30      6.64 o
  12   2   8       23.19       28.62      5.57 o
  13   2   8        0.33        2.00      4.40 o
  14   2   8        2.57       -3.16      4.48 o
  15   2   8       76.93       73.39     13.40 o
  16   2   8        0.09        5.30      5.82 o
  17   2   8       11.62       25.13      8.72 o
  18   2   8       29.67       19.69      8.91 o
 -18   3   8        7.67       -1.08      9.76 o
 -17   3   8       28.99       29.82     13.29 o
 -16   3   8        5.26        2.10      7.72 o
 -15   3   8       30.11       42.18     11.79 o
 -14   3   8        0.61       -2.58      7.06 o
 -13   3   8       92.05       99.17     20.47 o
 -12   3   8      161.11      177.95     21.96 o
 -11   3   8       43.12       48.40      9.25 o
 -10   3   8        8.16       15.94      6.45 o
  -9   3   8      389.83      389.51     23.45 o
  -8   3   8        0.58       -1.74      3.09 o
  -7   3   8      512.26      554.00     29.59 o
  -6   3   8       25.29       -0.46      7.38 o
  -5   3   8       28.89       25.21      6.29 o
  -4   3   8        0.00        3.69      6.76 o
  -3   3   8        9.47       10.21      4.28 o
  -2   3   8       23.43       17.17      4.81 o
  -1   3   8       53.83       49.48      6.33 o
   0   3   8      187.36      176.64     14.00 o
   1   3   8      329.26      319.44     15.93 o
   2   3   8       76.41       66.97      7.50 o
   3   3   8       15.15       18.04      4.92 o
   4   3   8        0.47       -2.15      2.26 o
   5   3   8        7.30        9.46      3.31 o
   6   3   8      261.65      235.30     18.00 o
   7   3   8      814.84      804.04     24.31 o
   8   3   8      201.27      207.24     12.70 o
   9   3   8       37.24       41.22      6.63 o
  10   3   8       21.96       21.49      5.43 o
  11   3   8       19.04       13.73      6.48 o
  12   3   8      219.63      191.39     16.62 o
  13   3   8       20.65       16.67     11.39 o
  14   3   8       52.39       41.48     19.93 o
  15   3   8        6.54        9.08      8.62 o
  16   3   8        8.86       10.21      9.90 o
  17   3   8        7.71       17.62     12.34 o
 -16   4   8       19.57        3.52     20.06 o
 -15   4   8       15.17       49.34     24.13 o
 -14   4   8       76.35       45.01     26.57 o
 -13   4   8        3.23        4.88     18.44 o
 -12   4   8        3.28       22.50     22.77 o
 -11   4   8      329.49      351.38     55.04 o
 -10   4   8      108.01       82.69     29.28 o
  -9   4   8       50.29      106.82     32.26 o
  -8   4   8        7.18       11.12     16.54 o
  -7   4   8      541.83      572.08     65.34 o
  -6   4   8      365.49      283.87     45.55 o
  -5   4   8        0.02       -1.08     11.39 o
  -4   4   8       36.18       42.28      9.52 o
  -3   4   8        2.26       -4.13      5.49 o
  -2   4   8       27.72       32.32     12.54 o
  -1   4   8        0.85       -4.43      5.25 o
   0   4   8       41.88       47.16      8.65 o
   1   4   8       43.82       75.31     10.49 o
   2   4   8      382.06      361.77     22.17 o
   3   4   8       84.22       72.83     11.69 o
   4   4   8        3.75       -2.15      5.64 o
   5   4   8      118.93      118.07     15.17 o
   6   4   8       33.65       18.81      8.99 o
   7   4   8        3.23        4.91      9.76 o
   8   4   8       38.04       43.24     11.84 o
   9   4   8        0.55       -1.71      7.41 o
  10   4   8       56.72       54.00     14.09 o
  11   4   8      241.81      197.38     34.43 o
  12   4   8       11.94       -0.54     10.57 o
  13   4   8       39.90       13.01     14.10 o
  14   4   8       29.59       25.49     17.35 o
 -11   5   8       27.20       13.29     20.33 o
 -10   5   8       11.44       34.70     25.49 o
  -9   5   8        1.01       -1.63     18.44 o
  -8   5   8        1.89       -7.59     16.00 o
  -7   5   8       66.27       92.72     28.47 o
  -6   5   8        5.49       20.88     20.33 o
  -5   5   8        0.35       10.03     17.08 o
  -4   5   8      182.21      180.84     24.68 o
  -3   5   8       36.51       51.54     15.79 o
  -2   5   8      103.24       94.61     18.48 o
  -1   5   8       81.19       95.23     14.91 o
   0   5   8       46.48       56.44     14.44 o
   1   5   8        8.12        4.44      9.02 o
   2   5   8        3.31       -2.70      8.12 o
   3   5   8       45.30       67.78     21.15 o
   4   5   8       98.71       64.53     20.33 o
   5   5   8       18.01       10.03     12.47 o
   6   5   8        0.51       -2.17     10.03 o
   7   5   8        9.16        0.00     11.39 o
   8   5   8        0.20       -1.36     11.39 o
   9   5   8       10.45        0.81     11.93 o
  10   5   8        4.11       -3.25     11.66 o
  -2   6   8        0.28       -2.98     20.88 o
  -1   6   8       13.78       38.23     24.94 o
   0   6   8       31.72       65.34     30.91 o
   1   6   8       16.95       48.26     20.61 o
 -20   1   9        1.04        2.78      9.58 o
 -19   1   9       17.10       29.12     16.40 o
 -18   1   9       40.67       69.35     14.20 o
 -17   1   9        5.09       -2.95      7.02 o
 -16   1   9        6.11        1.81      9.90 o
 -15   1   9       63.48       42.47     10.94 o
 -14   1   9      158.86      170.68     18.30 o
 -13   1   9        1.03        6.02      6.00 o
 -12   1   9       42.63       41.11      8.92 o
 -11   1   9       12.16        7.88      4.22 o
 -10   1   9      378.96      359.96     15.30 o
  -9   1   9      148.83      144.78     10.33 o
  -8   1   9      117.45      127.62     10.12 o
  -7   1   9        2.33        2.48      1.99 o
  -6   1   9       59.37       53.71      4.22 o
  -5   1   9      227.07      232.25      7.79 o
  -4   1   9      379.75      378.67      8.85 o
  -3   1   9     1627.93     1610.22     19.99 o
  -2   1   9      161.73      147.81      6.42 o
  -1   1   9      116.84      138.28      6.26 o
   0   1   9     1381.41     1405.37     18.34 o
   1   1   9      177.49      145.04      5.97 o
   2   1   9       21.29       26.71      3.00 o
   3   1   9        6.09        8.04      2.08 o
   4   1   9      118.25      117.59      7.67 o
   5   1   9      100.94      109.34      5.98 o
   6   1   9        2.15        3.67      2.18 o
   7   1   9      145.45      144.92      8.71 o
   8   1   9       26.11       33.82      3.89 o
   9   1   9        6.48        3.79      2.47 o
  10   1   9        0.41       -0.01      2.36 o
  11   1   9      119.28      107.27      8.00 o
  12   1   9        4.85        5.88      3.79 o
  13   1   9      262.23      284.71     14.59 o
  14   1   9       30.39       37.37      7.36 o
  15   1   9      391.50      366.86     22.59 o
  16   1   9       44.56       30.25      9.04 o
  17   1   9        0.29        1.68      7.09 o
  18   1   9        0.57        8.03     11.93 o
  19   1   9        0.12        2.77      9.25 o
 -19   2   9      168.37      168.37     34.84 o
 -18   2   9        0.22        9.67      7.47 o
 -17   2   9       11.31       24.52      8.76 o
 -16   2   9       73.21       63.67     11.93 o
 -15   2   9        9.81        2.10      5.53 o
 -14   2   9        6.40       -0.06      5.22 o
 -13   2   9        0.41       -1.97      4.20 o
 -12   2   9      836.95      777.06     22.59 o
 -11   2   9       66.27       77.11      8.67 o
 -10   2   9        0.15       -2.83      3.67 o
  -9   2   9       33.93       26.65      6.14 o
  -8   2   9      464.29      489.39     20.08 o
  -7   2   9      219.40      236.49     10.64 o
  -6   2   9       64.04       74.77      6.20 o
  -5   2   9      470.58      426.92     11.72 o
  -4   2   9      567.61      552.28     13.54 o
  -3   2   9      398.32      387.19     10.46 o
  -2   2   9      300.97      293.17      9.45 o
  -1   2   9      323.40      313.91     10.12 o
   0   2   9       47.35       49.25      4.39 o
   1   2   9      411.14      383.00     10.54 o
   2   2   9       78.63       65.14      4.91 o
   3   2   9       64.01       71.51      6.02 o
   4   2   9       15.82       17.42      3.05 o
   5   2   9       26.89       37.91      4.08 o
   6   2   9      123.13      138.67      8.02 o
   7   2   9      117.62      122.77      7.11 o
   8   2   9       19.47       15.70      4.41 o
   9   2   9      307.17      318.23     12.81 o
  10   2   9       63.00       49.29      6.01 o
  11   2   9      362.15      387.67     14.33 o
  12   2   9       80.80       87.21      9.91 o
  13   2   9        0.00       -1.10      4.50 o
  14   2   9       91.93      111.10     13.34 o
  15   2   9        1.42       -1.81      4.93 o
  16   2   9       34.47       25.64      7.43 o
  17   2   9       28.15       25.80      9.16 o
  18   2   9        5.18       11.02     10.03 o
 -18   3   9       29.22       41.21     14.10 o
 -17   3   9        2.09       -4.34      8.95 o
 -16   3   9       65.24       82.63     14.83 o
 -15   3   9      311.08      363.48     53.28 o
 -14   3   9        2.32       -4.93      8.27 o
 -13   3   9       32.75       56.14     10.69 o
 -12   3   9        0.34       -3.10      5.29 o
 -11   3   9        0.26        3.20      5.29 o
 -10   3   9       42.77       33.04      7.71 o
  -9   3   9      802.05      816.89     27.45 o
  -8   3   9      623.34      593.21     69.14 o
  -7   3   9      581.74      616.27     63.71 o
  -6   3   9     1210.26     1319.38     52.02 o
  -5   3   9     2030.74     2048.99     48.00 o
  -4   3   9        0.04       -0.10      4.57 o
  -3   3   9      748.18      764.78     27.28 o
  -2   3   9      350.73      360.17     17.64 o
  -1   3   9      108.00      128.31     17.88 o
   0   3   9      495.85      482.16     23.55 o
   1   3   9      380.48      404.19     26.97 o
   2   3   9       12.14       18.17      3.54 o
   3   3   9      669.04      621.12     15.09 o
   4   3   9       15.94       14.76      3.74 o
   5   3   9      154.78      145.78      9.03 o
   6   3   9      326.25      254.88     16.81 o
   7   3   9      597.92      611.41     37.22 o
   8   3   9      265.01      250.16     20.30 o
   9   3   9       50.75       63.44     11.82 o
  10   3   9       44.48       40.90      8.49 o
  11   3   9       51.44       37.13      8.68 o
  12   3   9       21.98       48.67      9.62 o
  13   3   9       98.37      134.92     23.59 o
  14   3   9        0.73       -5.94      6.21 o
  15   3   9       23.52       16.26      8.95 o
  16   3   9      120.18      125.42     18.38 o
 -15   4   9        5.33        4.07     20.06 o
 -14   4   9        2.26       -5.96     18.17 o
 -13   4   9      366.81      340.80     57.21 o
 -12   4   9       44.13       26.03     22.77 o
 -11   4   9       28.71       16.81     19.52 o
 -10   4   9      119.75       69.68     27.38 o
  -9   4   9      487.87      480.43     62.09 o
  -8   4   9       55.28       95.71     30.37 o
  -7   4   9        0.19       -4.61     14.64 o
  -6   4   9      216.33      180.84     37.42 o
  -5   4   9      113.16       98.96     28.20 o
  -4   4   9     1028.32     1114.80     50.13 o
  -3   4   9        9.28        7.96      6.42 o
  -2   4   9      211.21      200.74     32.37 o
  -1   4   9       32.92       30.65      8.41 o
   0   4   9       13.25        5.61      6.30 o
   1   4   9       67.36       90.93     11.14 o
   2   4   9       20.88       25.61      8.71 o
   3   4   9       36.07       23.02      7.62 o
   4   4   9        5.53        7.27      6.07 o
   5   4   9      109.11      163.09     32.43 o
   6   4   9        8.61        2.97      7.69 o
   7   4   9        9.19       14.65     17.22 o
   8   4   9      206.71      159.30     20.77 o
   9   4   9        1.79        6.66      9.30 o
  10   4   9       39.35       47.99     18.98 o
  11   4   9        3.06        5.69     11.93 o
  12   4   9      664.11      630.37     62.90 o
  13   4   9       21.64       21.69     17.62 o
  14   4   9        8.25        9.49     13.29 o
 -10   5   9        3.54       -8.95     17.89 o
  -9   5   9       87.39      123.63     33.08 o
  -8   5   9       52.97       32.54     23.86 o
  -7   5   9       22.10        2.17     18.71 o
  -6   5   9       21.13       23.86     21.42 o
  -5   5   9        0.80      -12.47     14.64 o
  -4   5   9        0.27        2.71     16.54 o
  -3   5   9        3.16       13.56     18.44 o
  -2   5   9       36.38       65.88     23.59 o
  -1   5   9       38.08       46.75     14.46 o
   0   5   9       44.63       28.98     11.85 o
   1   5   9       22.31       21.39     11.20 o
   2   5   9       49.81       23.14     13.29 o
   3   5   9       25.14       26.30     15.73 o
   4   5   9        4.56       -1.08     11.12 o
   5   5   9        2.33        1.63     10.85 o
   6   5   9       15.97       28.74     17.08 o
   7   5   9        7.09        5.69     12.47 o
   8   5   9        3.52        4.34     11.39 o
   9   5   9        1.65        4.34     12.47 o
 -20   0  10        0.07       -6.24     13.83 o
 -19   0  10       48.33       49.89     20.06 o
 -18   0  10      149.16      185.72     30.91 o
 -17   0  10        5.16        0.81     12.47 o
 -16   0  10      101.28      162.68     28.74 o
 -15   0  10      334.74      322.32     26.45 o
 -14   0  10      357.35      381.80     28.11 o
 -13   0  10       99.54      162.92     18.29 o
 -12   0  10      379.90      393.24     26.85 o
 -11   0  10      958.42      897.86     28.62 o
 -10   0  10     1966.20     1962.41     43.13 o
  -9   0  10      115.83      110.92      8.87 o
  -8   0  10      230.21      232.75     13.70 o
  -7   0  10      392.66      369.52     19.73 o
  -6   0  10      477.32      424.19     15.35 o
  -5   0  10       65.49       76.22     11.12 o
  -4   0  10        5.85        2.83      2.71 o
  -3   0  10     2972.50     3015.94     44.25 o
  -2   0  10       87.14      101.77      7.76 o
  -1   0  10       28.17       35.07      7.08 o
   0   0  10      491.73      497.92     20.82 o
   1   0  10       25.82       32.26      4.87 o
   2   0  10     1133.55     1056.88     24.08 o
   3   0  10      258.77      294.92     12.50 o
   4   0  10      804.48      784.51     19.70 o
   5   0  10       11.60       20.24      3.68 o
   6   0  10     1063.09     1070.12     21.76 o
   7   0  10      124.97      140.99      9.25 o
   8   0  10       38.99       36.98      6.12 o
   9   0  10      163.84      181.02     12.66 o
  10   0  10      315.14      334.77     18.24 o
  11   0  10      241.25      273.31     18.03 o
  12   0  10      363.02      351.27     28.60 o
  13   0  10       29.63       21.69     12.20 o
  14   0  10        9.47       -4.61      9.49 o
  15   0  10       13.13       15.73     11.66 o
  17   0  10       29.06       19.79     14.37 o
  18   0  10      115.66      134.75     26.03 o
 -20   1  10       23.82       39.77     25.49 o
 -19   1  10        0.50       -7.75      7.75 o
 -18   1  10        8.45        9.60      9.76 o
 -17   1  10      274.00      292.75     25.58 o
 -16   1  10       10.63       11.96      8.57 o
 -15   1  10        0.04       -0.54      7.25 o
 -14   1  10      986.86      929.09     36.33 o
 -13   1  10      152.13      167.66     15.63 o
 -12   1  10        0.78       -2.84      5.03 o
 -11   1  10      182.75      182.81     17.17 o
 -10   1  10     1052.28     1017.47     25.61 o
  -9   1  10      312.81      349.38     12.99 o
  -8   1  10       33.07       25.94      4.22 o
  -7   1  10      177.66      166.09      8.87 o
  -6   1  10       61.92       70.84      4.96 o
  -5   1  10      715.98      671.65     12.55 o
  -4   1  10      512.47      546.77     15.74 o
  -3   1  10        7.53        2.46      2.00 o
  -2   1  10      544.89      522.13     10.89 o
  -1   1  10       13.08       19.37      2.93 o
   0   1  10       72.45       86.29      6.26 o
   1   1  10       54.66       63.71      4.57 o
   2   1  10      301.74      276.45     11.78 o
   3   1  10        9.12       11.15      2.51 o
   4   1  10      316.41      306.25      9.34 o
   5   1  10      384.03      404.64     11.98 o
   6   1  10        3.22        3.12      2.40 o
   7   1  10      339.11      346.26     10.62 o
   8   1  10      274.49      268.29     11.03 o
   9   1  10      306.87      334.55     12.97 o
  10   1  10       59.09       59.78      6.02 o
  11   1  10      588.61      620.46     18.07 o
  12   1  10        9.01        8.20      4.66 o
  13   1  10       35.67       43.30      6.77 o
  14   1  10      103.59      118.99     10.19 o
  15   1  10       25.23       24.08      6.87 o
  16   1  10        0.40       -0.21      6.38 o
  17   1  10        4.12       10.62      7.21 o
  18   1  10       11.72       10.58     16.17 o
 -19   2  10       19.77        6.34      8.08 o
 -18   2  10       64.04       95.89     13.90 o
 -17   2  10       50.97       39.87     10.44 o
 -16   2  10       59.06       57.26     11.27 o
 -15   2  10       16.06       13.78      6.23 o
 -14   2  10       20.10       18.99      6.76 o
 -13   2  10        0.40        0.06      5.33 o
 -12   2  10        3.50       -0.62      4.67 o
 -11   2  10      161.04      135.01     11.35 o
 -10   2  10      327.93      333.81     27.94 o
  -9   2  10      160.57      177.41     12.21 o
  -8   2  10       51.54       45.02      6.81 o
  -7   2  10      418.79      417.54     15.35 o
  -6   2  10      509.97      517.61     14.69 o
  -5   2  10      157.69      156.65     14.69 o
  -4   2  10       12.68       12.93      3.52 o
  -3   2  10      416.09      438.16     11.75 o
  -2   2  10        6.16        3.85      2.54 o
  -1   2  10       67.86       64.46      5.38 o
   0   2  10      643.76      674.83     14.62 o
   1   2  10       46.00       57.97      5.09 o
   2   2  10      367.42      379.96     10.98 o
   3   2  10       46.48       50.20      4.68 o
   4   2  10      212.60      222.25     10.01 o
   5   2  10        3.07        3.09      2.55 o
   6   2  10       12.34       10.09      3.01 o
   7   2  10        1.35        2.17      2.81 o
   8   2  10       14.15       14.24      3.67 o
   9   2  10      420.34      422.64     23.13 o
  10   2  10        1.30        3.88      5.17 o
  11   2  10      274.59      241.29     20.06 o
  12   2  10       81.09       91.59     10.29 o
  13   2  10        8.86       12.97      7.15 o
  14   2  10       62.03       59.98      9.51 o
  15   2  10       33.56       33.43     10.78 o
  16   2  10       56.51       65.06     16.13 o
  17   2  10       11.48       15.02      7.81 o
 -17   3  10       13.09       18.17     11.39 o
 -16   3  10       27.66       14.10     21.69 o
 -15   3  10      109.67       96.83     25.08 o
 -14   3  10       73.74       80.05     29.82 o
 -13   3  10       36.71       15.86      8.26 o
 -12   3  10       10.44        0.60      6.48 o
 -11   3  10       16.19       27.16     19.66 o
 -10   3  10      134.59      120.84     13.54 o
  -9   3  10      382.01      399.77     19.81 o
  -8   3  10      237.57      226.01     13.98 o
  -7   3  10       73.72       89.08     12.61 o
  -6   3  10       32.13       48.26     20.06 o
  -5   3  10      599.75      600.23     30.62 o
  -4   3  10      949.86      955.31     37.32 o
  -3   3  10       22.71       17.52      7.80 o
  -2   3  10      112.68      108.27     22.37 o
  -1   3  10      103.87      109.05     19.67 o
   0   3  10      414.91      420.03     19.81 o
   1   3  10      123.88      129.00      8.41 o
   2   3  10      165.98      166.07     18.10 o
   3   3  10        8.55       11.67      4.00 o
   4   3  10       28.05       23.21      5.03 o
   5   3  10      233.92      211.69     13.53 o
   6   3  10        8.56        1.99      4.45 o
   7   3  10      406.59      424.15     22.90 o
   8   3  10      128.29      120.22     12.50 o
   9   3  10        9.19       -2.51      4.60 o
  10   3  10        5.50        0.34      5.42 o
  11   3  10        0.02       -0.64      5.87 o
  12   3  10       35.54       47.97     28.20 o
  13   3  10        0.13       -3.28      6.80 o
  14   3  10        2.04        4.01      7.76 o
  15   3  10       23.70       20.88     15.45 o
 -14   4  10       10.16       17.08     23.86 o
 -13   4  10        1.98       18.44     20.88 o
 -12   4  10      107.28       60.19     26.84 o
 -11   4  10       15.91       35.52     23.32 o
 -10   4  10       87.20       91.37     30.91 o
  -9   4  10        5.22       -0.54     16.00 o
  -8   4  10        4.17        8.95     15.45 o
  -7   4  10        0.27       -0.27     14.10 o
  -6   4  10      168.47      188.16     39.86 o
  -5   4  10        1.13        6.51     13.83 o
  -4   4  10        9.71       22.16     11.26 o
  -3   4  10        3.88       -1.74      5.78 o
  -2   4  10       48.03       57.76     13.03 o
  -1   4  10      311.59      319.06     23.72 o
   0   4  10      165.38      172.54     18.06 o
   1   4  10       28.25       17.78     10.33 o
   2   4  10       69.23       79.10     23.44 o
   3   4  10      184.59      192.36     24.63 o
   4   4  10       19.47        4.60      7.21 o
   5   4  10       12.32        0.01      6.92 o
   6   4  10        0.26        1.76      7.22 o
   7   4  10       35.28       26.43     10.93 o
   8   4  10        1.18        7.00      8.81 o
   9   4  10        0.58       -4.88      9.49 o
  11   4  10        0.70       -7.05      9.22 o
  12   4  10       74.71       37.14     18.17 o
  -9   5  10        4.96        1.36     19.52 o
  -8   5  10       13.92       11.93     21.15 o
  -7   5  10       21.05       18.17     18.44 o
  -6   5  10        0.28       -7.05     15.18 o
  -5   5  10       71.72       64.26     23.86 o
  -4   5  10      122.97       96.25     27.65 o
  -3   5  10        2.83        4.07     19.25 o
  -2   5  10      174.85      136.11     31.99 o
  -1   5  10       44.02       37.24     13.19 o
   0   5  10       22.93       20.61     10.83 o
   1   5  10        1.12       -8.20      8.20 o
   2   5  10        0.01        8.91     10.03 o
   3   5  10        0.72       -1.36     10.30 o
   4   5  10       69.75       51.51     18.44 o
   5   5  10        7.44       21.42     14.64 o
   6   5  10        1.42       -1.08     10.85 o
   7   5  10       11.47        7.86     13.83 o
 -19   1  11       77.76       54.82     17.35 o
 -18   1  11        0.01        7.83      9.28 o
 -17   1  11       37.14       40.52     12.53 o
 -16   1  11       61.35       66.18     13.58 o
 -15   1  11       31.29       25.47     32.13 o
 -14   1  11        2.01       -1.81      6.44 o
 -13   1  11        4.68        3.83      6.10 o
 -12   1  11       79.78       74.39     10.52 o
 -11   1  11      252.50      276.62     19.17 o
 -10   1  11      250.20      227.89     14.47 o
  -9   1  11       82.19       68.31      7.26 o
  -8   1  11      187.96      169.28     10.39 o
  -7   1  11      369.37      331.93     18.78 o
  -6   1  11      124.63      128.40      9.95 o
  -5   1  11      252.84      269.67     15.04 o
  -4   1  11      402.44      417.16     10.78 o
  -3   1  11       58.26       58.39      4.91 o
  -2   1  11       84.56       97.93      8.68 o
  -1   1  11      769.22      757.40     14.76 o
   0   1  11       20.84       14.40      3.13 o
   1   1  11     1485.58     1518.07     23.25 o
   2   1  11        0.07       -1.04      2.25 o
   3   1  11      384.44      395.53     10.29 o
   4   1  11        4.76        3.57      2.24 o
   5   1  11       87.22       92.41      6.03 o
   6   1  11       38.04       50.68      8.26 o
   7   1  11       13.75       15.89      3.48 o
   8   1  11       83.09       77.90      9.29 o
   9   1  11      107.42      110.98      9.01 o
  10   1  11       93.33      114.95     10.98 o
  11   1  11        0.65       -0.12      4.34 o
  12   1  11       51.55       56.34      8.34 o
  13   1  11      240.81      237.38     18.59 o
  14   1  11      112.91      107.83     10.70 o
  15   1  11       20.95       17.71      7.75 o
  16   1  11        8.57        5.15      7.92 o
  17   1  11       33.70       31.16      9.31 o
 -18   2  11      202.82      241.14     24.94 o
 -17   2  11        0.20        0.89      7.12 o
 -16   2  11       32.91       16.17      8.21 o
 -15   2  11      214.98      239.27     41.62 o
 -14   2  11        8.58        4.60      5.72 o
 -13   2  11       17.11       20.69      6.90 o
 -12   2  11      429.90      434.85     28.88 o
 -11   2  11        1.98        5.40      4.95 o
 -10   2  11      919.18      887.12     24.51 o
  -9   2  11        1.86        9.00      4.72 o
  -8   2  11      578.11      540.20     18.50 o
  -7   2  11        8.49        6.35      3.67 o
  -6   2  11     1153.35     1161.65     23.46 o
  -5   2  11     1825.87     1784.91     30.02 o
  -4   2  11       23.44       36.03      5.10 o
  -3   2  11      237.69      253.65     11.16 o
  -2   2  11     1592.64     1535.26     24.49 o
  -1   2  11     1140.62     1189.11     21.02 o
   0   2  11     1184.06     1132.01     20.44 o
   1   2  11      207.55      210.99     10.04 o
   2   2  11      434.15      426.18     11.88 o
   3   2  11       25.41       34.11      4.36 o
   4   2  11      562.57      505.91     18.14 o
   5   2  11      152.12      154.79      8.44 o
   6   2  11       26.62       38.68      6.12 o
   7   2  11       37.37       42.48      7.53 o
   8   2  11       12.69       10.98      4.19 o
   9   2  11      378.14      328.81     32.64 o
  10   2  11       59.12       83.89     15.11 o
  11   2  11       56.67       55.80      8.47 o
  12   2  11       34.34       34.15     12.07 o
  13   2  11       80.72      106.32     11.44 o
  14   2  11        6.78        8.16      6.09 o
  15   2  11       47.49       41.24      8.59 o
  16   2  11       71.39       61.53     11.48 o
 -16   3  11      158.06      131.26     18.41 o
 -15   3  11       12.87       26.33     10.52 o
 -14   3  11       85.53      128.59     17.11 o
 -13   3  11       82.12       75.53     19.39 o
 -12   3  11        1.27       -3.76      6.37 o
 -11   3  11        1.98       -3.72      5.54 o
 -10   3  11        1.70        1.93      6.09 o
  -9   3  11      695.20      618.29     26.05 o
  -8   3  11      170.62      155.19     13.59 o
  -7   3  11       48.45       39.43      8.00 o
  -6   3  11        4.24        5.56      3.88 o
  -5   3  11        7.11        6.31      3.29 o
  -4   3  11       43.80       51.95      6.04 o
  -3   3  11       82.65       77.41     11.22 o
  -2   3  11        2.03        0.56      3.43 o
  -1   3  11      684.70      712.54     18.86 o
   0   3  11      327.62      304.17     17.16 o
   1   3  11       45.07       46.47      6.06 o
   2   3  11      133.33      172.41     17.57 o
   3   3  11       43.51       72.37      8.25 o
   4   3  11      423.57      441.67     27.78 o
   5   3  11        0.36        2.32      4.27 o
   6   3  11        1.80        5.90      4.48 o
   7   3  11       28.65       19.53      6.13 o
   8   3  11      233.34      227.08     17.22 o
   9   3  11       67.84       98.60     12.04 o
  10   3  11       13.10        4.55      6.12 o
  11   3  11      122.01      129.17     16.65 o
  12   3  11       64.90       71.90     13.49 o
  13   3  11       24.62       19.05      9.00 o
  14   3  11        2.58       -0.27      7.67 o
 -14   4  11       13.12       26.30     23.05 o
 -13   4  11       16.52        3.80     19.52 o
 -12   4  11       59.47       82.15     29.82 o
 -11   4  11       44.43       95.44     30.09 o
 -10   4  11        7.94       -9.76     16.27 o
  -9   4  11      103.84       66.70     27.11 o
  -8   4  11        0.15        2.44     15.18 o
  -7   4  11       28.34       56.67     25.49 o
  -6   4  11        0.07        0.00     13.56 o
  -5   4  11      332.35      335.92     51.51 o
  -4   4  11      269.40      206.60     40.13 o
  -3   4  11       47.85       40.57     16.21 o
  -2   4  11      173.25      193.17     18.48 o
  -1   4  11       20.70       28.79      8.77 o
   0   4  11        3.08        3.39      6.27 o
   1   4  11      108.13       94.11     13.82 o
   2   4  11        9.52       15.30      8.09 o
   3   4  11        9.53        3.39      6.41 o
   4   4  11       98.51      126.77     21.25 o
   5   4  11       34.75       39.50     10.73 o
   6   4  11       94.18      137.98     20.66 o
   7   4  11        9.09        6.78     10.30 o
   8   4  11        3.09        5.69     10.30 o
   9   4  11        0.45        7.59     10.85 o
  10   4  11       11.97        7.32     11.12 o
  11   4  11        1.72        2.71     11.12 o
  -7   5  11        0.27       -2.71     16.81 o
  -6   5  11       42.56       40.67     25.49 o
  -5   5  11        3.14       -6.78     18.44 o
  -4   5  11       11.57       21.15     22.23 o
  -3   5  11        5.21        4.61     17.89 o
  -2   5  11       10.69       16.54     18.71 o
  -1   5  11       14.05       12.07     10.33 o
   0   5  11        7.58        1.14      8.78 o
   1   5  11      101.02       96.03     18.27 o
   2   5  11       89.15      106.45     41.21 o
   3   5  11       24.72       14.91     12.74 o
   4   5  11       12.92        0.00     10.57 o
   5   5  11       85.63      122.28     27.65 o
   6   5  11        1.46        7.32     11.66 o
 -19   0  12      222.61      296.61     40.40 o
 -18   0  12       21.92       16.81     16.54 o
 -17   0  12      292.81      361.41     44.74 o
 -16   0  12        3.25        1.08     13.56 o
 -15   0  12        7.22        9.44     12.47 o
 -14   0  12      201.90      219.01     22.88 o
 -13   0  12        3.84        5.69      8.05 o
 -12   0  12      142.27      105.87     15.72 o
 -11   0  12      119.99      147.42     14.88 o
 -10   0  12     1184.19     1135.39     55.32 o
  -9   0  12       24.17       17.80     11.78 o
  -8   0  12        4.14        8.62      5.55 o
  -7   0  12     1045.07      981.44     29.86 o
  -6   0  12      113.75       98.33     12.30 o
  -5   0  12      304.49      318.91     21.82 o
  -4   0  12        3.94        8.41      4.00 o
  -3   0  12      256.43      243.78     14.06 o
  -2   0  12      542.61      527.61     16.79 o
  -1   0  12      842.23      850.85     21.68 o
   0   0  12       16.38       14.93      4.20 o
   1   0  12      749.72      724.76     20.01 o
   2   0  12      290.43      297.46     14.97 o
   3   0  12      272.28      263.35     14.40 o
   4   0  12      364.90      397.66     18.51 o
   5   0  12       33.51       37.43      6.23 o
   6   0  12       67.04       73.31      8.27 o
   7   0  12       45.50       48.33      8.59 o
   8   0  12      135.81      149.84     11.89 o
   9   0  12      103.29      118.25     10.84 o
  10   0  12       46.64       49.73      8.96 o
  11   0  12       70.20       73.96     10.39 o
  12   0  12       38.16       31.38      7.87 o
  13   0  12       20.86       21.08     11.66 o
  14   0  12       26.44       13.01     13.56 o
  15   0  12       95.50      100.05     23.05 o
  16   0  12       88.81      127.16     27.11 o
  17   0  12      246.21      219.88     34.16 o
 -19   1  12      163.29      179.65     22.45 o
 -18   1  12       93.90      132.18     19.46 o
 -17   1  12        1.16       -2.52      8.65 o
 -16   1  12       29.38       46.81     12.15 o
 -15   1  12       33.47       26.26     10.26 o
 -14   1  12      157.79      163.74     19.17 o
 -13   1  12       13.55       20.03      7.19 o
 -12   1  12      162.81      166.66     15.81 o
 -11   1  12        0.01        6.06      5.70 o
 -10   1  12        3.70        2.33      7.07 o
  -9   1  12      141.09      147.03     14.70 o
  -8   1  12      105.21      108.26      8.85 o
  -7   1  12        5.39        4.66      3.48 o
  -6   1  12       91.52       83.81      7.35 o
  -5   1  12      505.38      484.83     14.72 o
  -4   1  12       77.06       68.05      7.97 o
  -3   1  12      690.50      665.82     16.84 o
  -2   1  12      172.64      176.14      8.64 o
  -1   1  12      611.23      592.93     13.68 o
   0   1  12      120.50      120.25      7.23 o
   1   1  12        6.82        3.09      2.57 o
   2   1  12      296.07      329.09     16.90 o
   3   1  12      688.76      666.00     14.86 o
   4   1  12      153.93      155.85      7.53 o
   5   1  12      328.78      342.85     10.78 o
   6   1  12       73.55       68.27      6.58 o
   7   1  12       74.68       82.49     10.72 o
   8   1  12       66.30       54.76      9.04 o
   9   1  12      152.82      162.01     11.41 o
  10   1  12       61.28       55.65      7.17 o
  11   1  12       40.83       45.65      7.59 o
  12   1  12       57.87       69.80     11.15 o
  13   1  12      461.34      487.79     22.98 o
  14   1  12        0.36       29.77     29.06 o
  15   1  12      146.00      147.77     19.09 o
  16   1  12       20.41       34.61     12.33 o
 -18   2  12        7.43       -2.73      7.33 o
 -17   2  12        0.20       -2.36      7.32 o
 -16   2  12        6.85        7.33      8.14 o
 -15   2  12        0.43        2.43      6.98 o
 -14   2  12      268.47      261.97     21.04 o
 -13   2  12        1.64        0.68      5.53 o
 -12   2  12        0.20        1.57      5.54 o
 -11   2  12       40.28       48.65      8.88 o
 -10   2  12       25.51       15.25      6.19 o
  -9   2  12       23.16       35.45      7.44 o
  -8   2  12        0.06        4.16      4.77 o
  -7   2  12      876.43      883.79     21.20 o
  -6   2  12      600.37      611.83     17.28 o
  -5   2  12      658.76      683.30     21.59 o
  -4   2  12      162.05      186.50     11.47 o
  -3   2  12      452.86      423.49     13.93 o
  -2   2  12      844.10      829.88     17.73 o
  -1   2  12       59.00       67.91      7.52 o
   0   2  12      199.60      214.41     14.02 o
   1   2  12       12.69       14.54      3.62 o
   2   2  12      177.42      157.52      9.25 o
   3   2  12      118.02      108.68      7.79 o
   4   2  12        0.02        4.19      3.47 o
   5   2  12      154.52      171.45     10.69 o
   6   2  12        4.79        0.91      4.52 o
   7   2  12       64.25       61.18      7.09 o
   8   2  12        5.92        2.86      3.95 o
   9   2  12      471.23      434.35     21.09 o
  10   2  12       85.34       95.25     10.67 o
  11   2  12        1.82        4.08      5.03 o
  12   2  12       13.34       17.65      5.99 o
  13   2  12       15.40        2.50      6.15 o
  14   2  12       99.41       93.01     11.55 o
  15   2  12       15.69       10.40      6.40 o
 -16   3  12       11.44       13.39     10.57 o
 -15   3  12       11.78        9.88     10.30 o
 -14   3  12       17.84       24.61     10.32 o
 -13   3  12        0.33       -1.02      4.29 o
 -12   3  12       14.62       21.82      5.42 o
 -11   3  12        7.66        8.36      4.53 o
 -10   3  12       19.99       13.46      9.63 o
  -9   3  12       33.04       45.08      6.13 o
  -8   3  12       37.40       34.37      5.47 o
  -7   3  12       31.88       29.99      5.28 o
  -6   3  12      122.04      125.22     15.41 o
  -5   3  12        6.52        7.38      3.13 o
  -4   3  12       33.86       40.63      7.79 o
  -3   3  12       12.45       15.49      4.95 o
  -2   3  12      212.37      220.98     21.47 o
  -1   3  12       96.53       97.58     19.18 o
   0   3  12        8.50       10.37      4.23 o
   1   3  12       50.18       46.13      6.38 o
   2   3  12      160.32      155.16     11.90 o
   3   3  12       28.78       21.48      9.06 o
   4   3  12        7.00       11.08      4.88 o
   5   3  12       13.19       24.19      6.22 o
   6   3  12        4.63        6.90      5.05 o
   7   3  12       12.60       10.46      5.75 o
   8   3  12        1.43        0.49      5.76 o
   9   3  12        3.42        3.85      5.44 o
  10   3  12        0.08       14.63     23.45 o
  11   3  12       10.22       -0.49      7.02 o
  12   3  12        4.88        3.64      7.99 o
  13   3  12        0.06       -2.37      7.22 o
 -12   4  12        1.62       13.83     21.69 o
 -11   4  12       58.94       36.33     24.94 o
 -10   4  12       12.57       35.52     24.67 o
  -9   4  12        1.08        9.22     17.35 o
  -8   4  12       50.03       66.15     27.11 o
  -7   4  12       16.77        5.15     16.81 o
  -6   4  12       89.56      105.20     31.45 o
  -5   4  12      173.63      198.46     41.75 o
  -4   4  12      109.09      146.14     34.70 o
  -3   4  12       70.57       78.40     15.43 o
  -2   4  12       29.29       23.22      8.64 o
  -1   4  12      136.86      121.66     15.63 o
   0   4  12       66.78       89.28     13.64 o
   1   4  12        7.60        7.92      8.90 o
   2   4  12        0.82        5.48      7.18 o
   3   4  12        0.27        2.01      7.46 o
   4   4  12       51.56       24.85     10.47 o
   5   4  12        8.95        6.24     11.12 o
   6   4  12        9.89        7.86      9.76 o
   7   4  12        1.31        4.88     11.39 o
   8   4  12        2.44        1.63     10.57 o
   9   4  12       13.74       -2.44      9.49 o
  10   4  12       64.98       15.73     13.83 o
  -5   5  12        1.26      -16.54     16.54 o
  -4   5  12       23.08       22.77     22.77 o
  -2   5  12       54.66       75.92     31.72 o
  -1   5  12      154.33       74.56     18.98 o
   0   5  12       65.64       55.82     15.94 o
   1   5  12       64.09      143.37     52.33 o
   2   5  12       38.48       42.28     14.59 o
   3   5  12      123.47      126.62     27.11 o
   4   5  12       45.49       54.77     19.25 o
 -18   1  13       38.48       50.82     13.58 o
 -17   1  13       45.93       36.52     12.07 o
 -16   1  13        2.84       -2.91      8.81 o
 -15   1  13      224.38      253.10     24.24 o
 -14   1  13       22.52       16.64     10.17 o
 -13   1  13        2.49        2.05      6.61 o
 -12   1  13      183.63      138.65     14.82 o
 -11   1  13       56.44       71.93     17.04 o
 -10   1  13       79.65       77.96     11.14 o
  -9   1  13       17.53       13.10      4.85 o
  -8   1  13     1022.53      905.34     45.83 o
  -7   1  13      268.48      243.41     19.85 o
  -6   1  13       20.11       20.92      4.81 o
  -5   1  13       30.75       23.04      4.75 o
  -4   1  13      461.56      482.35     14.24 o
  -3   1  13        6.32        4.16      3.24 o
  -2   1  13     1048.72     1021.28     25.82 o
  -1   1  13     1050.19     1039.76     20.71 o
   0   1  13        7.20        0.67      2.78 o
   1   1  13        8.52        9.71      3.12 o
   2   1  13      673.77      647.37     15.13 o
   3   1  13        0.85       -0.18      2.74 o
   4   1  13        0.55        2.54      3.28 o
   5   1  13       25.90       20.78      4.93 o
   6   1  13       63.97       52.22      8.51 o
   7   1  13       76.83       80.38      7.70 o
   8   1  13      206.83      206.66     11.72 o
   9   1  13       11.93       11.82      4.71 o
  10   1  13       27.22       29.40      6.93 o
  11   1  13       49.65       46.47     22.85 o
  12   1  13       67.94       49.70      9.76 o
  13   1  13       10.21       -2.91      7.11 o
  14   1  13       26.25       36.10      8.82 o
  15   1  13        2.40       -1.65      8.74 o
 -17   2  13        0.35        0.10      7.91 o
 -16   2  13        8.17       13.96      9.01 o
 -15   2  13       77.72       68.21     19.93 o
 -14   2  13       12.45       18.37      8.07 o
 -13   2  13      192.19      192.29     17.07 o
 -12   2  13       27.86       33.34      8.46 o
 -11   2  13      178.29      186.92     20.55 o
 -10   2  13       62.68       74.79     10.41 o
  -9   2  13      125.49      120.98     12.80 o
  -8   2  13       20.78       26.10     12.16 o
  -7   2  13        0.54       -0.35      3.85 o
  -6   2  13      108.30      105.67     16.63 o
  -5   2  13       92.17       75.26      8.17 o
  -4   2  13       83.83       79.49      8.35 o
  -3   2  13        0.56        3.11      3.79 o
  -2   2  13      156.96      157.37     10.13 o
  -1   2  13      697.79      660.71     17.60 o
   0   2  13        3.15        4.22      3.43 o
   1   2  13       28.21       33.84      5.33 o
   2   2  13       18.39       16.29      4.11 o
   3   2  13     1064.12     1049.13     23.50 o
   4   2  13       87.72       89.87     12.92 o
   5   2  13       12.66       10.67      4.29 o
   6   2  13       86.35       87.29      8.13 o
   7   2  13       77.60       81.37      8.92 o
   8   2  13       58.60       67.86      9.47 o
   9   2  13        4.86        5.90      5.39 o
  10   2  13       79.19       68.74      9.43 o
  11   2  13      101.41       91.79     11.17 o
  12   2  13      136.87      156.61     14.30 o
  13   2  13       20.73       26.67      7.65 o
  14   2  13        3.99       -1.09      6.01 o
 -15   3  13      255.70      265.88     34.98 o
 -14   3  13      166.50      180.61     12.64 o
 -13   3  13        0.28        3.68      4.86 o
 -12   3  13      122.27      129.28     10.74 o
 -11   3  13        8.28       11.34      5.10 o
 -10   3  13        8.76        3.27      4.60 o
  -9   3  13       96.20       92.42     14.26 o
  -8   3  13      478.34      454.60     16.21 o
  -7   3  13       78.63       64.07     10.82 o
  -6   3  13      100.79      107.71     14.01 o
  -5   3  13      317.10      290.71     17.67 o
  -4   3  13      405.82      419.18     18.46 o
  -3   3  13       23.67       31.33      6.55 o
  -2   3  13       46.29       51.10      7.80 o
  -1   3  13      136.13      135.78     15.16 o
   0   3  13        0.46        2.66      4.49 o
   1   3  13      254.98      267.06     15.74 o
   2   3  13      174.52      173.50     13.06 o
   3   3  13       75.09       80.34      9.42 o
   4   3  13      372.86      394.78     18.88 o
   5   3  13       47.27       48.04     12.19 o
   6   3  13        8.84        2.35      4.91 o
   7   3  13       29.88       39.41     12.74 o
   8   3  13       59.97       72.12     14.31 o
   9   3  13        6.96        2.80      7.46 o
  10   3  13       47.23       62.44     34.70 o
  11   3  13        0.24       -4.88      7.17 o
  12   3  13        2.39       -6.79      6.79 o
 -11   4  13        5.54       14.10     21.15 o
 -10   4  13       69.10       66.43     28.47 o
  -9   4  13        0.09       -8.13     14.37 o
  -8   4  13       25.97        8.40     19.25 o
  -7   4  13        2.75        3.52     17.35 o
  -6   4  13        9.58        7.32     16.54 o
  -5   4  13        0.65       10.57     17.35 o
  -4   4  13        5.11        7.59     16.54 o
  -3   4  13        0.71       -4.49      6.83 o
  -2   4  13      108.67      126.07     22.23 o
  -1   4  13       17.72       11.99      9.61 o
   0   4  13       69.22       91.39     16.80 o
   1   4  13       30.72       35.78     18.71 o
   2   4  13      158.08      185.83     40.40 o
   3   4  13       36.66       50.16     13.51 o
   4   4  13       13.92       16.63     10.63 o
   5   4  13      114.54       87.03     21.42 o
   6   4  13      117.16      113.33     25.49 o
   7   4  13        0.91        7.32     10.30 o
   8   4  13      113.84       92.45     23.59 o
  -3   5  13        0.70       -0.81     20.33 o
  -2   5  13        0.68        2.17     20.06 o
  -1   5  13       68.54       81.71     17.00 o
   0   5  13        7.32        6.19      9.69 o
   1   5  13        4.45       12.16     10.70 o
 -17   0  14      140.50      167.28     31.72 o
 -16   0  14      127.48      140.99     29.55 o
 -15   0  14      230.50      333.21     42.02 o
 -14   0  14       77.31      105.88     17.45 o
 -13   0  14      100.75      129.38     18.45 o
 -12   0  14       54.63       47.14     12.15 o
 -11   0  14       26.13       22.69      8.05 o
 -10   0  14       10.22        1.62      6.15 o
  -9   0  14      168.19      163.24     15.29 o
  -8   0  14      318.83      238.25     17.90 o
  -7   0  14       22.20       17.06      6.81 o
  -6   0  14      789.32      797.37     32.87 o
  -5   0  14        0.19        0.43      3.91 o
  -4   0  14      317.64      354.77     16.57 o
  -3   0  14      145.38      146.32     11.47 o
  -2   0  14      934.92      950.24     37.53 o
  -1   0  14       14.45       16.79      5.06 o
   0   0  14     1184.83     1123.00     38.78 o
   1   0  14      380.49      403.67     17.63 o
   2   0  14     2136.07     2236.40     48.76 o
   3   0  14     2045.11     2097.00     46.85 o
   4   0  14      122.64      137.78     16.56 o
   5   0  14       78.37      109.19     12.69 o
   6   0  14     1304.36     1354.55     37.29 o
   7   0  14      710.01      803.41     34.21 o
   8   0  14       31.04       36.37      9.96 o
   9   0  14        5.85       10.11      7.66 o
  10   0  14       81.77       79.84     14.18 o
  11   0  14       34.12       35.86     10.03 o
  12   0  14       51.67       51.62     12.06 o
  13   0  14       19.10       18.12      9.87 o
  14   0  14       84.83      112.71     22.37 o
  15   0  14       53.15       43.95     13.35 o
 -17   1  14        5.70       -2.97      9.23 o
 -16   1  14       73.18      104.25     17.06 o
 -15   1  14       13.16        7.32      9.59 o
 -14   1  14      250.73      274.17     24.46 o
 -13   1  14       53.93       59.55     12.74 o
 -12   1  14        0.00       -1.69      6.63 o
 -11   1  14      328.12      334.12     22.48 o
 -10   1  14      119.92      160.71     15.60 o
  -9   1  14        0.01        4.75      4.92 o
  -8   1  14        1.51        1.94      3.97 o
  -7   1  14      130.93      132.94     13.02 o
  -6   1  14       73.60       72.29      7.63 o
  -5   1  14       18.52       15.96      4.73 o
  -4   1  14      687.34      666.39     19.06 o
  -3   1  14      335.43      322.76     13.57 o
  -2   1  14      546.61      508.74     16.66 o
  -1   1  14       91.79       89.40      8.21 o
   0   1  14      813.90      793.42     24.17 o
   1   1  14        9.61       15.40      4.58 o
   2   1  14      480.86      511.34     19.11 o
   3   1  14        5.10        9.07      4.59 o
   4   1  14       81.02       88.18      9.32 o
   5   1  14      344.63      374.09     24.44 o
   6   1  14       61.26       61.35      9.12 o
   7   1  14       65.89       65.78      8.76 o
   8   1  14        3.08        5.94      4.74 o
   9   1  14        0.72       -2.78      4.46 o
  10   1  14        8.83        3.21      4.89 o
  11   1  14       62.88       25.09      8.66 o
  12   1  14      165.25      167.92     18.89 o
  13   1  14        0.02        6.27      6.56 o
  14   1  14       39.51       39.23      9.41 o
 -16   2  14        0.23       -7.14      7.14 o
 -15   2  14       81.62       95.01     30.91 o
 -14   2  14       40.89       29.68      9.02 o
 -13   2  14       15.93        8.54      7.34 o
 -12   2  14        0.02        2.79      6.12 o
 -11   2  14        4.46       14.34      7.23 o
 -10   2  14        0.25        6.53      5.95 o
  -9   2  14        5.09        1.45      5.45 o
  -8   2  14       74.30       91.97     16.28 o
  -7   2  14       26.53       22.60      6.15 o
  -6   2  14        1.26       -1.42      3.99 o
  -5   2  14       32.56       46.38      7.06 o
  -4   2  14       55.04       47.70      6.96 o
  -3   2  14       83.19       97.58     10.21 o
  -2   2  14        0.29        0.09      3.64 o
  -1   2  14       13.56        7.62      3.82 o
   0   2  14       34.57       40.61      6.73 o
   1   2  14      321.63      313.80     16.45 o
   2   2  14        0.34       -1.50      3.37 o
   3   2  14       75.90       76.94     12.22 o
   4   2  14        0.02       -3.12      3.12 o
   5   2  14       16.89       16.33      5.03 o
   6   2  14        8.52       10.61      5.03 o
   7   2  14        0.56        3.70      4.29 o
   8   2  14        7.27       10.91      8.24 o
   9   2  14       47.24       50.85      8.44 o
  10   2  14        2.99        8.47      6.13 o
  11   2  14        6.28       -0.31      5.46 o
  12   2  14       15.80       16.86      6.63 o
  13   2  14       27.12       25.66      8.78 o
 -14   3  14        1.63       -5.25      5.25 o
 -13   3  14       55.54       45.91     15.76 o
 -12   3  14       19.01       13.71      5.80 o
 -11   3  14       15.10       25.31      9.24 o
 -10   3  14        1.54        2.91      4.90 o
  -9   3  14        2.79       -0.37      4.53 o
  -8   3  14        1.23        1.29      4.45 o
  -7   3  14       28.68       19.59      7.81 o
  -6   3  14        4.29       -2.62      3.65 o
  -5   3  14      111.23       99.47      7.90 o
  -4   3  14      129.25      132.43     19.10 o
  -3   3  14        0.00       -2.88      3.17 o
  -2   3  14        0.14       -0.59      2.94 o
  -1   3  14        6.13        5.18      5.14 o
   0   3  14       14.98        8.44      4.87 o
   1   3  14       15.37        4.42      5.06 o
   2   3  14       48.61       52.27      8.24 o
   3   3  14       16.39       16.00      6.13 o
   4   3  14       20.30       18.64      6.89 o
   5   3  14       15.92       25.04      7.29 o
   6   3  14       36.95       29.44      7.34 o
   7   3  14       14.87       19.31      6.89 o
   8   3  14       12.59        4.35      6.83 o
   9   3  14       33.48       17.68      8.49 o
  10   3  14        5.82       19.49      8.43 o
  11   3  14        0.49        6.68      7.56 o
  -9   4  14        0.88        2.98     20.06 o
  -8   4  14        0.30       -6.51     16.27 o
  -7   4  14       21.59       10.30     19.52 o
  -6   4  14        0.59       11.93     18.98 o
  -5   4  14        0.90        9.49     17.08 o
  -4   4  14       22.48       38.77     23.59 o
  -3   4  14        2.97       -3.90      7.30 o
  -2   4  14        0.33       -2.69      7.60 o
  -1   4  14       18.62        3.63      8.02 o
   0   4  14      120.93      117.85     37.14 o
   1   4  14       58.91       58.98     14.19 o
   2   4  14        0.33        1.48      7.84 o
   3   4  14        2.37        9.51      8.61 o
   4   4  14      106.40      102.41     18.51 o
   5   4  14        0.08       -7.86      9.22 o
   6   4  14       48.58       51.51     18.44 o
 -16   1  15        5.39        3.81      9.73 o
 -15   1  15       36.52       26.34     11.16 o
 -14   1  15       68.41       78.15     15.43 o
 -13   1  15        0.11       -2.03      7.66 o
 -12   1  15        6.30       11.38      7.71 o
 -11   1  15        4.51       10.03      7.42 o
 -10   1  15       41.65       41.07      9.55 o
  -9   1  15      155.51      139.19     12.90 o
  -8   1  15       13.65       17.58      6.33 o
  -7   1  15      173.70      171.87     13.66 o
  -6   1  15       12.32        6.38      4.89 o
  -5   1  15       62.56       37.95      6.98 o
  -4   1  15      122.71       97.80     10.19 o
  -3   1  15        7.82        9.00      5.82 o
  -2   1  15        3.51        2.32      3.72 o
  -1   1  15       15.63       18.59      5.75 o
   0   1  15       22.74       18.66      5.66 o
   1   1  15      171.98      178.73     19.55 o
   2   1  15      293.23      327.93     17.95 o
   3   1  15       53.43       49.36      7.94 o
   4   1  15       63.07       69.05      9.00 o
   5   1  15      178.45      177.52     13.87 o
   6   1  15       14.88       13.77      5.63 o
   7   1  15       12.27       26.49      6.98 o
   8   1  15        5.76        3.76      5.10 o
   9   1  15       44.86       57.29      9.25 o
  10   1  15       73.45       71.81      9.82 o
  11   1  15      166.36      139.46     14.70 o
  12   1  15        0.06        2.10      6.37 o
  13   1  15       64.83       79.97     13.99 o
 -15   2  15        3.59        6.80      8.66 o
 -14   2  15       77.46       64.33     11.93 o
 -13   2  15      235.66      221.67     18.96 o
 -12   2  15       29.51       20.97      9.67 o
 -11   2  15      298.68      282.99     20.52 o
 -10   2  15       47.37       66.65     10.96 o
  -9   2  15       62.52       71.13     16.72 o
  -8   2  15       38.21       38.94      8.68 o
  -7   2  15        3.83        7.95      5.17 o
  -6   2  15       69.92       49.83      8.34 o
  -5   2  15      494.45      486.63     18.91 o
  -4   2  15      131.65      134.19     11.27 o
  -3   2  15       21.20       20.78      5.81 o
  -2   2  15       32.83       29.85      6.28 o
  -1   2  15      262.23      251.52     17.45 o
   0   2  15        4.56        6.72      4.59 o
   1   2  15        0.16       -3.24      3.73 o
   2   2  15      136.75      132.57     10.29 o
   3   2  15        7.97        6.97      5.55 o
   4   2  15       90.28       80.67     11.58 o
   5   2  15       50.35       43.82      7.11 o
   6   2  15        1.63        5.32      4.57 o
   7   2  15      166.45      172.99     13.39 o
   8   2  15       16.35       21.09      6.33 o
   9   2  15        5.44        4.24      6.86 o
  10   2  15        5.09        1.09      5.63 o
  11   2  15       69.01       58.02     12.84 o
  12   2  15       25.10       20.08      7.43 o
 -12   3  15       35.55       53.68      8.35 o
 -11   3  15       12.65       -1.93      5.18 o
 -10   3  15      217.19      245.40     15.48 o
  -9   3  15      143.64      175.42     13.10 o
  -8   3  15       11.74        9.07      6.68 o
  -7   3  15       85.71      135.65     11.26 o
  -6   3  15      107.77      148.31     12.97 o
  -5   3  15       16.92       20.23      5.19 o
  -4   3  15      178.31      175.46     10.87 o
  -3   3  15       63.47       86.52      7.77 o
  -2   3  15       11.36       14.93      6.50 o
  -1   3  15       12.52       27.49      6.73 o
   0   3  15      126.69      135.87     12.34 o
   1   3  15       16.33       15.60      6.14 o
   2   3  15       14.84       22.47     11.27 o
   3   3  15       89.06       99.81     11.15 o
   4   3  15        0.79        2.11      5.09 o
   5   3  15       34.41       40.10      8.39 o
   6   3  15       94.17      129.98     25.34 o
   7   3  15       39.54       53.71     12.47 o
   8   3  15       21.17       19.64      8.53 o
   9   3  15       33.84       32.77     10.54 o
  -6   4  15        8.05        8.13     19.25 o
  -5   4  15      192.87      196.57     41.48 o
  -4   4  15        0.76       -2.44     17.08 o
  -3   4  15       76.98       66.97     15.38 o
  -2   4  15       28.59       19.40     10.35 o
  -1   4  15      158.38      142.61     20.29 o
   0   4  15       45.55       73.25     30.77 o
   1   4  15       63.72       87.68     34.57 o
   2   4  15        3.96        6.77      9.03 o
   3   4  15       16.04       18.56     10.14 o
   4   4  15       79.82      128.36     20.91 o
 -15   0  16       14.18        4.61     16.00 o
 -14   0  16       14.81       -2.44     15.45 o
 -13   0  16      318.80      312.73     29.18 o
 -12   0  16        2.00       14.34     13.69 o
 -11   0  16      164.56      179.43     21.85 o
 -10   0  16      192.16      193.96     18.54 o
  -9   0  16      181.05      195.40     17.49 o
  -8   0  16       63.15       55.49     13.95 o
  -7   0  16      388.82      357.42     27.01 o
  -6   0  16       53.38       65.41     10.94 o
  -5   0  16      216.71      197.88     16.99 o
  -4   0  16       23.85       17.97      7.36 o
  -3   0  16       10.65       13.72      6.46 o
  -2   0  16      199.38      163.57     15.51 o
  -1   0  16      460.68      431.05     24.66 o
   0   0  16     1407.59     1369.65     38.92 o
   1   0  16        6.20        8.64      9.72 o
   2   0  16       43.72       51.41      9.81 o
   3   0  16      364.15      419.90     25.15 o
   4   0  16      544.03      586.94     30.50 o
   5   0  16      350.10      398.42     29.76 o
   6   0  16       90.44       91.00     15.58 o
   7   0  16        9.08       12.47      8.33 o
   8   0  16       22.04       32.97     10.73 o
   9   0  16      203.20      218.43     35.65 o
  10   0  16       52.66       42.85     12.17 o
  11   0  16       13.02        1.55      8.43 o
  12   0  16        3.53       -0.19      8.81 o
 -15   1  16      151.69      172.00     21.05 o
 -14   1  16      140.19      155.76     19.84 o
 -13   1  16        7.14        4.19      8.91 o
 -12   1  16       77.80      102.42     15.00 o
 -11   1  16      157.67      175.74     22.80 o
 -10   1  16      149.26      151.71     21.95 o
  -9   1  16       61.77       80.76     13.93 o
  -8   1  16       13.61        3.87      5.54 o
  -7   1  16       16.90       11.78      7.63 o
  -6   1  16      299.14      279.65     24.65 o
  -5   1  16       12.13       11.54      5.43 o
  -4   1  16       49.97       44.74      7.60 o
  -3   1  16      146.74      124.48     11.59 o
  -2   1  16      296.05      337.90     18.76 o
  -1   1  16       78.02       76.04      9.66 o
   0   1  16        0.24       -0.81      4.34 o
   1   1  16      337.90      342.21     19.05 o
   2   1  16        4.32       15.05      5.78 o
   3   1  16       41.08       36.37      7.53 o
   4   1  16      763.73      786.95     25.27 o
   5   1  16      156.11      154.68     15.85 o
   6   1  16      670.12      695.20     25.88 o
   7   1  16       51.52       71.78      9.87 o
   8   1  16      136.80      142.26     17.02 o
   9   1  16       28.65       34.01      8.14 o
  10   1  16       58.54       86.79     11.07 o
  11   1  16        2.10        4.71      7.06 o
  12   1  16        8.76       12.67      7.74 o
 -13   2  16       34.90       48.24     10.92 o
 -12   2  16        6.00       -5.25      6.48 o
 -11   2  16      101.94      116.39     16.12 o
 -10   2  16       27.77       27.49      8.71 o
  -9   2  16       18.41       18.19      7.64 o
  -8   2  16        8.81        9.13      6.77 o
  -7   2  16       18.65       15.62      6.05 o
  -6   2  16        0.01       -0.82      4.72 o
  -5   2  16       27.10       23.94      6.54 o
  -4   2  16        7.68        5.96      4.94 o
  -3   2  16        0.55       -1.66      4.37 o
  -2   2  16       54.64       49.11      9.48 o
  -1   2  16        2.01        1.66      4.30 o
   0   2  16        5.11        1.82      4.31 o
   1   2  16       12.13        9.04      7.24 o
   2   2  16        0.58        2.38      4.32 o
   3   2  16       23.13       21.40      7.99 o
   4   2  16       15.95        6.72      5.05 o
   5   2  16       11.44       18.05      5.95 o
   6   2  16       27.69       32.37      6.85 o
   7   2  16        1.55       14.60      5.95 o
   8   2  16       33.65       26.93      6.98 o
   9   2  16       44.78       33.11      8.70 o
  10   2  16       64.99       79.96     19.23 o
 -10   3  16       33.54       42.80      9.79 o
  -9   3  16       35.10       47.30     11.47 o
  -8   3  16        1.17        4.95      5.33 o
  -7   3  16        0.01       -0.47      4.86 o
  -6   3  16        0.13        0.95      4.98 o
  -5   3  16        0.47        2.14      4.46 o
  -4   3  16        0.33        2.44      4.22 o
  -3   3  16        0.10       -1.20      3.80 o
  -2   3  16       51.18       60.85      6.84 o
  -1   3  16       34.72       40.40      5.76 o
   0   3  16        0.89        1.06      5.48 o
   1   3  16       22.87       18.87      6.81 o
   2   3  16        0.73        3.37      5.86 o
   3   3  16        0.18       -0.13      5.84 o
   4   3  16       14.81       12.13      7.22 o
   5   3  16       25.42       34.92      8.94 o
   6   3  16        0.68        8.53      6.79 o
   7   3  16        4.39        7.06      7.85 o
  -2   4  16        2.11        9.49     10.85 o
  -1   4  16       11.07        4.62     18.17 o
   0   4  16        2.18        0.22      9.10 o
 -13   1  17        0.24       -4.76      9.20 o
 -12   1  17        8.44        5.23      8.31 o
 -11   1  17        1.06        0.80      8.41 o
 -10   1  17       24.69       30.05      9.62 o
  -9   1  17       27.32       31.20      9.34 o
  -8   1  17       21.16       25.08      7.36 o
  -7   1  17       48.53       53.17      9.30 o
  -6   1  17       42.94       36.47      7.83 o
  -5   1  17        4.87        2.45      5.59 o
  -4   1  17        1.10       -1.10      4.88 o
  -3   1  17       13.63        6.59      5.50 o
  -2   1  17        9.13        5.02      5.42 o
  -1   1  17        3.25        6.49      5.52 o
   0   1  17       85.41       67.28     11.02 o
   1   1  17       27.10       28.91      7.11 o
   2   1  17       47.47       64.50     15.93 o
   3   1  17       86.20       81.55     13.93 o
   4   1  17       96.76      104.84     16.83 o
   5   1  17        3.94        7.69      5.51 o
   6   1  17        8.48       16.44      6.73 o
   7   1  17       68.53       84.45     13.45 o
   8   1  17      173.04      194.37     16.31 o
   9   1  17        9.57        4.92      5.91 o
  10   1  17        0.57        1.98      5.75 o
 -11   2  17       17.13       22.56      8.67 o
 -10   2  17      129.75      140.80     15.67 o
  -9   2  17       72.93      100.64     13.40 o
  -8   2  17       19.63       15.03      7.60 o
  -7   2  17       46.94       60.17     10.54 o
  -6   2  17      122.53      129.91     12.31 o
  -5   2  17      137.59      119.78     11.67 o
  -4   2  17        6.29       10.61      5.49 o
  -3   2  17       22.83       27.40      6.46 o
  -2   2  17       21.90       21.96      6.24 o
  -1   2  17       32.29       38.91      9.16 o
   0   2  17      107.72      114.32     13.32 o
   1   2  17       18.21       12.12      5.70 o
   2   2  17        1.47        1.95      4.77 o
   3   2  17        1.84        4.95      4.88 o
   4   2  17       63.81       56.75      8.98 o
   5   2  17       45.87       55.53     11.43 o
   6   2  17       51.31       66.56      9.01 o
   7   2  17        5.16       14.35      6.22 o
   8   2  17      109.81      130.05     12.44 o
  -8   3  17        7.10        8.46      6.04 o
  -7   3  17       48.68       63.45      9.15 o
  -6   3  17        1.66        2.92      5.39 o
  -5   3  17       35.36       26.87     10.68 o
  -4   3  17        1.04        7.04      4.76 o
  -3   3  17       18.63        5.27      4.79 o
  -2   3  17      125.10      146.83     10.58 o
  -1   3  17      183.20      186.08     18.59 o
   0   3  17       10.34       12.26      7.02 o
   1   3  17       27.76       53.96     10.73 o
   2   3  17      255.36      296.51     24.50 o
   3   3  17       33.98       39.25      9.41 o
   4   3  17       36.34       62.79     26.37 o
   5   3  17       12.56       17.53     10.18 o
 -12   0  18      175.30      196.83     26.98 o
 -11   0  18      103.77      142.03     20.83 o
 -10   0  18       42.61       52.19     12.56 o
  -9   0  18        6.12        1.52      8.20 o
  -8   0  18      417.19      382.19     25.21 o
  -7   0  18        0.03       -7.26      7.26 o
  -6   0  18      373.22      347.08     24.04 o
  -5   0  18      181.70      219.18     32.44 o
  -4   0  18        0.37       -1.14      6.69 o
  -3   0  18      178.20      185.00     17.60 o
  -2   0  18       14.45       12.96      7.85 o
  -1   0  18      156.14      156.12     28.33 o
   0   0  18       17.85       10.81      8.18 o
   1   0  18      159.77      159.92     20.03 o
   2   0  18        8.93       14.91      9.01 o
   3   0  18       51.63       61.08     13.70 o
   4   0  18      349.21      368.59     54.36 o
   5   0  18        9.97       17.15      9.45 o
   6   0  18       13.58       15.96      9.30 o
   7   0  18       10.43        5.06      8.99 o
   8   0  18      483.38      473.99     49.89 o
   9   0  18       57.72       69.95     21.15 o
 -11   1  18        6.94        3.15      8.73 o
 -10   1  18      174.01      158.44     25.20 o
  -9   1  18       80.98       83.15     13.66 o
  -8   1  18       54.43       58.89     10.04 o
  -7   1  18       39.05       17.96      7.62 o
  -6   1  18       40.29       38.44      8.51 o
  -5   1  18        0.54       -0.69      5.42 o
  -4   1  18       24.74       40.73      8.39 o
  -3   1  18       77.25       87.92     10.90 o
  -2   1  18      102.03      108.48     12.00 o
  -1   1  18       36.34       32.62      7.72 o
   0   1  18       24.85       16.20      6.37 o
   1   1  18       59.17       57.37      9.09 o
   2   1  18        3.49        6.47      6.16 o
   3   1  18      165.77      154.23     14.05 o
   4   1  18       25.47       16.74      6.62 o
   5   1  18        2.05        5.88      6.20 o
   6   1  18       13.58       23.54      7.87 o
   7   1  18       60.97       55.68      9.95 o
   8   1  18       20.48       21.60      7.54 o
  -9   2  18       15.75       13.36      8.35 o
  -8   2  18      138.66      164.53     16.36 o
  -7   2  18       50.18       49.79     15.76 o
  -6   2  18       93.25       71.59     12.88 o
  -5   2  18        1.46        5.34      5.44 o
  -4   2  18       24.25       25.74      7.26 o
  -3   2  18      122.04      109.01     11.27 o
  -2   2  18       23.30       29.24      7.28 o
  -1   2  18        3.20        3.28      5.09 o
   0   2  18        0.41        8.02      5.43 o
   1   2  18       59.55       58.76      8.86 o
   2   2  18        6.84        2.92      5.41 o
   3   2  18        1.00        5.16      5.35 o
   4   2  18        3.99        1.12      5.53 o
   5   2  18        8.43        4.27      5.99 o
   6   2  18       12.19        6.62     11.09 o
  -4   3  18       19.61       20.33      9.22 o
  -3   3  18       35.78       30.50      6.53 o
  -2   3  18        9.60        5.29      4.98 o
  -1   3  18        2.07        4.74      7.45 o
   0   3  18        2.43        8.39      7.04 o
  -9   1  19       46.80       60.38     14.70 o
  -8   1  19        6.65       -5.13      6.51 o
  -7   1  19       13.88        8.05      7.18 o
  -6   1  19       83.17       91.19     12.78 o
  -5   1  19       31.93       30.14     10.81 o
  -4   1  19        3.52        2.84      5.90 o
  -3   1  19       34.33       37.94      8.93 o
  -2   1  19        0.97        8.57      6.26 o
  -1   1  19        5.22       -0.94      6.20 o
   0   1  19        0.42       -4.64      5.14 o
   1   1  19       16.25       14.48      6.91 o
   2   1  19       14.92       27.33      8.13 o
   3   1  19       77.52       72.94     12.27 o
   4   1  19        5.07        8.32      6.63 o
   5   1  19        0.01       -0.64      7.45 o
  -6   2  19        0.22        6.88      7.99 o
  -5   2  19        1.04        2.52      6.18 o
  -4   2  19       27.03       33.38      8.59 o
  -3   2  19        6.21        7.39      6.19 o
  -2   2  19       25.17       20.72      6.87 o
  -1   2  19       46.41       45.82      8.74 o
   0   2  19       16.20       14.99      6.22 o
   1   2  19       81.45      107.74     13.81 o
   2   2  19       20.54       11.40      8.77 o
  -6   0  20      208.30      236.69     34.43 o
  -5   0  20        8.46        6.76     10.64 o
  -4   0  20       87.01      102.71     25.62 o
  -3   0  20        2.33        1.82      9.67 o
  -2   0  20       14.45       10.72     15.05 o
  -1   0  20       12.10       19.45     10.80 o
   0   0  20       73.75       89.20     22.50 o
   1   0  20        9.00        7.05     13.56 o
   2   0  20      122.04      132.85     25.76 o
  -4   1  20       96.85       76.19     23.05 o
  -3   1  20       43.90       47.10     11.13 o
  -2   1  20       85.35       73.85     15.19 o
  -1   1  20       88.74       63.33     22.23 o
   0   1  20        2.43       -4.50      8.79 o
 
